# Supplementary material for: catena-Poly[dipropyl­ammonium [[bis­(benzotriazolato-κN 1)zinc(II)]-μ-benzotriazolato-κ2 N 1:N 3]]
Source: Acta Crystallogr Sect E Struct Rep Online. 2009 Jul 8;65(Pt 8):m884. doi: 10.1107/S160053680902563X (PMC2977513; doi:10.1107/S160053680902563X)
Supplement: Supplementary file 1 [file e-65-0m884-sup1.cif]

##############################################################################
###                                                                        ###
###        Electronic paper (Acta Crystallographica Section E)             ###
###                                                                        ###
##############################################################################
#                                                                            #
# This CIF contains the data in a paper accepted for publication in Acta     #
# Crystallographica Section E. It conforms to the requirements of Notes      #
# for Authors for Section E, and has been peer reviewed under the auspices   #
# of the IUCr Commission on Journals.                                        #
#                                                                            #
# Full details of the Crystallographic Information File format               #
# are given in the paper "The Crystallographic Information File (CIF):       #
# a New Standard Archive File for Crystallography" by S. R. Hall, F. H.      #
# Allen and I. D. Brown [Acta Cryst. (1991), A47, 655-685].                  #
#                                                                            #
# The current version of the core CIF dictionary is obtainable from          #
# ftp://ftp.iucr.org/pub/cif_core.dic. The current version number is 2.4.    #
#                                                                            #
# Software is freely available for graphical display of the structure(s) in  #
# this CIF.  For information consult the CIF home page http://www.iucr.org/  #
# cif/home.html                                                              #
#                                                                            #
# This file may be used for bona fide research purposes within the           #
# scientific community so long as proper attribution is given to the journal # 
# article from which it was obtained.                                        #
#                                                                            #
##############################################################################
                                             
data_I
_audit_creation_method     SHELXL-97
_chemical_name_systematic
;
<i>catena</i>-Poly[dipropylammonium
[[bis(benzotriazolato-\k<i>N</i>^1^)zinc(II)]-\m-
benzotriazolato-\k^2^<i>N</i>^1^:<i>N</i>^3^]]
;
_chemical_name_common     ?
_chemical_formula_moiety     'C6 H16 N +, C18 H12 N9 Zn -'
_chemical_formula_sum     'C24 H28 N10 Zn'
_chemical_formula_iupac     '(C6 H16 N) [Zn (C6 H4 N3)3 ]'
_chemical_formula_weight     521.93
_chemical_melting_point     ?
_symmetry_cell_setting     monoclinic
_symmetry_space_group_name_H-M     'P 21/c'
_symmetry_space_group_name_Hall     '-P 2ybc'
loop_
    _symmetry_equiv_pos_as_xyz
    'x, y, z'
    '-x, y+1/2, -z+1/2'
    '-x, -y, -z'
    'x, -y-1/2, z-1/2'
_cell_length_a     11.9439(15)
_cell_length_b     9.8058(13)
_cell_length_c     21.585(3)
_cell_angle_alpha     90.00
_cell_angle_beta     104.212(2)
_cell_angle_gamma     90.00
_cell_volume     2450.7(5)
_cell_formula_units_Z     4
_cell_measurement_reflns_used     12055
_cell_measurement_theta_min     2.0
_cell_measurement_theta_max     24.600
_cell_measurement_temperature     293(2)
_exptl_crystal_description     plate
_exptl_crystal_colour     white
_exptl_crystal_size_max     0.35
_exptl_crystal_size_mid     0.2
_exptl_crystal_size_min     0.06
_exptl_crystal_density_diffrn     1.415
_exptl_crystal_density_meas     ?
_exptl_crystal_density_method     'not measured'
_exptl_crystal_F_000     1088
_exptl_absorpt_coefficient_mu     1.036
_exptl_absorpt_correction_type     multi-scan
_exptl_absorpt_process_details     '(SADABS; Sheldrick, 1996)'
_exptl_absorpt_correction_T_min     0.286
_exptl_absorpt_correction_T_max     0.322
_exptl_special_details
;
;
_diffrn_ambient_temperature     293(2)
_diffrn_radiation_type     MoK\a
_diffrn_radiation_wavelength     0.71073
_diffrn_radiation_source     'fine-focus sealed tube'
_diffrn_radiation_monochromator     graphite
_diffrn_measurement_device_type     'Bruker SMART APEX CCD area-detector'
_diffrn_measurement_method     \w
_diffrn_detector_area_resol_mean     ?
_diffrn_reflns_number     11639
_diffrn_reflns_av_R_equivalents     0.0745
_diffrn_reflns_av_sigmaI/netI     0.0879
_diffrn_reflns_theta_min     1.95
_diffrn_reflns_theta_max     24.60
_diffrn_reflns_theta_full     24.60
_diffrn_measured_fraction_theta_max     0.995
_diffrn_measured_fraction_theta_full     0.995
_diffrn_reflns_limit_h_min     -13
_diffrn_reflns_limit_h_max     13
_diffrn_reflns_limit_k_min     -11
_diffrn_reflns_limit_k_max     11
_diffrn_reflns_limit_l_min     -14
_diffrn_reflns_limit_l_max     25
_diffrn_standards_number     0
_diffrn_standards_interval_count     ?
_diffrn_standards_interval_time     ?
_diffrn_standards_decay_%     0
_refine_special_details
;
Refinement of <i>F</i>^2^ against ALL reflections. The weighted <i>R</i>-factor
<i>wR</i> and goodness of fit <i>S</i> are based on <i>F</i>^2^, conventional
<i>R</i>-factors <i>R</i> are based on <i>F</i>, with <i>F</i> set to zero for
negative <i>F</i>^2^. The threshold expression of <i>F</i>^2^ >
\s(<i>F</i>^2^) is used only for calculating <i>R</i>-factors(gt) <i>etc</i>.
and is not relevant to the choice of reflections for refinement.
<i>R</i>-factors based on <i>F</i>^2^ are statistically about twice as large
as those based on <i>F</i>, and <i>R</i>- factors based on ALL data will be
even larger.
;
_reflns_number_total     4107
_reflns_number_gt     2645
_reflns_threshold_expression     I>2\s(I)
_refine_ls_structure_factor_coef     Fsqd
_refine_ls_matrix_type     full
_refine_ls_R_factor_all     0.0877
_refine_ls_R_factor_gt     0.0424
_refine_ls_wR_factor_gt     0.0796
_refine_ls_wR_factor_ref     0.0951
_refine_ls_goodness_of_fit_ref     0.962
_refine_ls_restrained_S_all     0.962
_refine_ls_number_reflns     4107
_refine_ls_number_parameters     316
_refine_ls_number_restraints     0
_refine_ls_hydrogen_treatment     constr
_refine_ls_weighting_scheme     calc
_refine_ls_weighting_details
                 'calc w=1/[\s^2^(Fo^2^)+(0.0376P)^2^] where P=(Fo^2^+2Fc^2^)/3'
_atom_sites_solution_hydrogens     geom
_atom_sites_solution_primary     direct
_atom_sites_solution_secondary     difmap
_refine_ls_shift/su_max     0.001
_refine_ls_shift/su_mean     0.000
_refine_diff_density_max     0.530
_refine_diff_density_min     -0.535
_refine_ls_extinction_method     none
_refine_ls_extinction_coef     ?
loop_
    _atom_type_symbol
    _atom_type_description
    _atom_type_scat_dispersion_real
    _atom_type_scat_dispersion_imag
    _atom_type_scat_source
    'C' 'C' 0.0033 0.0016
                         'International Tables Vol C Tables 4.2.6.8 and 6.1.1.4'
    'H' 'H' 0.0000 0.0000
                         'International Tables Vol C Tables 4.2.6.8 and 6.1.1.4'
    'N' 'N' 0.0061 0.0033
                         'International Tables Vol C Tables 4.2.6.8 and 6.1.1.4'
    'Zn' 'Zn' 0.2839 1.4301
                         'International Tables Vol C Tables 4.2.6.8 and 6.1.1.4'
_computing_data_collection     'SMART (Bruker, 1999)'
_computing_cell_refinement     'SAINT (Bruker, 1999)'
_computing_data_reduction     'SAINT (Bruker, 1999)'
_computing_structure_solution     'SHELXS97 (Sheldrick, 2008)'
_computing_structure_refinement     'SHELXL97 (Sheldrick, 2008)'
_computing_molecular_graphics     'SHELXTL-Plus (Sheldrick, 2008)'
_computing_publication_material     'SHELXL97 (Sheldrick, 2008)'
loop_
    _atom_site_type_symbol
    _atom_site_label
    _atom_site_fract_x
    _atom_site_fract_y
    _atom_site_fract_z
    _atom_site_U_iso_or_equiv
    _atom_site_adp_type
    _atom_site_calc_flag
    _atom_site_refinement_flags
    _atom_site_occupancy
    _atom_site_disorder_assembly
    _atom_site_disorder_group
    C C1 0.6479(3) 0.3188(4) 0.83315(16) 0.0186(9) Uani d . 1 . .
    C C2 0.7447(3) 0.3069(4) 0.88465(17) 0.0261(10) Uani d . 1 . .
    H H2 0.7856 0.2256 0.8936 0.031 Uiso calc R 1 . .
    C C3 0.7760(4) 0.4204(4) 0.92092(18) 0.0299(10) Uani d . 1 . .
    H H3 0.8402 0.4166 0.9554 0.036 Uiso calc R 1 . .
    C C4 0.7145(3) 0.5429(4) 0.90794(17) 0.0315(10) Uani d . 1 . .
    H H4 0.7387 0.6179 0.9342 0.038 Uiso calc R 1 . .
    C C5 0.6201(3) 0.5554(4) 0.85786(17) 0.0279(10) Uani d . 1 . .
    H H5 0.5793 0.6368 0.8493 0.033 Uiso calc R 1 . .
    C C6 0.5877(3) 0.4396(4) 0.81994(17) 0.0199(9) Uani d . 1 . .
    C C7 0.1821(3) 0.4217(3) 0.60887(17) 0.0204(9) Uani d . 1 . .
    C C8 0.0800(4) 0.4131(4) 0.6293(2) 0.0325(10) Uani d . 1 . .
    H H8 0.0773 0.4388 0.6704 0.039 Uiso calc R 1 . .
    C C9 -0.0156(4) 0.3656(4) 0.5864(2) 0.0380(11) Uani d . 1 . .
    H H9 -0.0846 0.3580 0.5988 0.046 Uiso calc R 1 . .
    C C10 -0.0127(4) 0.3280(4) 0.5245(2) 0.0388(11) Uani d . 1 . .
    H H10 -0.0800 0.2968 0.4966 0.047 Uiso calc R 1 . .
    C C11 0.0852(4) 0.3356(4) 0.50407(19) 0.0333(11) Uani d . 1 . .
    H H11 0.0866 0.3100 0.4628 0.040 Uiso calc R 1 . .
    C C12 0.1840(3) 0.3832(4) 0.54704(17) 0.0242(9) Uani d . 1 . .
    C C13 0.1248(3) 0.4877(4) 0.83554(17) 0.0255(10) Uani d . 1 . .
    C C14 0.1554(3) 0.5604(4) 0.78660(17) 0.0244(10) Uani d . 1 . .
    C C15 0.0800(4) 0.6553(4) 0.75005(18) 0.0314(10) Uani d . 1 . .
    H H15 0.1003 0.7054 0.7179 0.038 Uiso calc R 1 . .
    C C16 -0.0249(4) 0.6710(4) 0.7637(2) 0.0400(12) Uani d . 1 . .
    H H16 -0.0774 0.7330 0.7402 0.048 Uiso calc R 1 . .
    C C17 -0.0556(4) 0.5959(5) 0.8124(2) 0.0418(12) Uani d . 1 . .
    H H17 -0.1284 0.6087 0.8198 0.050 Uiso calc R 1 . .
    C C18 0.0170(3) 0.5059(4) 0.84886(19) 0.0346(11) Uani d . 1 . .
    H H18 -0.0037 0.4579 0.8815 0.042 Uiso calc R 1 . .
    C C19 0.2867(4) -0.0562(4) 0.8168(2) 0.0502(13) Uani d . 1 . .
    H H20 0.2170 -0.1089 0.8047 0.075 Uiso calc R 1 . .
    H H21 0.3514 -0.1161 0.8313 0.075 Uiso calc R 1 . .
    H H19 0.2968 -0.0051 0.7806 0.075 Uiso calc R 1 . .
    C C20 0.2788(3) 0.0409(4) 0.86994(18) 0.0338(10) Uani d . 1 . .
    H H23 0.2128 0.1006 0.8552 0.041 Uiso calc R 1 . .
    H H22 0.2664 -0.0109 0.9060 0.041 Uiso calc R 1 . .
    C C21 0.3860(3) 0.1259(4) 0.89145(18) 0.0282(10) Uani d . 1 . .
    H H24 0.4518 0.0673 0.9085 0.034 Uiso calc R 1 . .
    H H25 0.4006 0.1756 0.8554 0.034 Uiso calc R 1 . .
    C C22 0.4728(3) 0.3076(4) 0.97182(18) 0.0310(10) Uani d . 1 . .
    H H28 0.4487 0.3792 0.9967 0.037 Uiso calc R 1 . .
    H H29 0.5027 0.3506 0.9388 0.037 Uiso calc R 1 . .
    C C23 0.5670(4) 0.2259(4) 1.0144(2) 0.0379(11) Uani d . 1 . .
    H H31 0.6029 0.1676 0.9885 0.045 Uiso calc R 1 . .
    H H30 0.5343 0.1681 1.0419 0.045 Uiso calc R 1 . .
    C C24 0.6569(4) 0.3179(4) 1.0548(2) 0.0414(12) Uani d . 1 . .
    H H33 0.7161 0.2636 1.0818 0.062 Uiso calc R 1 . .
    H H32 0.6215 0.3751 1.0807 0.062 Uiso calc R 1 . .
    H H34 0.6905 0.3738 1.0275 0.062 Uiso calc R 1 . .
    N N1 0.5952(3) 0.2264(3) 0.78762(14) 0.0210(7) Uani d . 1 . .
    N N2 0.5060(3) 0.2896(3) 0.74886(15) 0.0219(7) Uani d . 1 . .
    N N3 0.5003(3) 0.4185(3) 0.76708(14) 0.0211(8) Uani d . 1 . .
    N N4 0.2938(3) 0.4007(3) 0.54137(14) 0.0290(8) Uani d . 1 . .
    N N5 0.3569(3) 0.4464(3) 0.59662(15) 0.0283(8) Uani d . 1 . .
    N N6 0.2912(2) 0.4601(3) 0.63867(13) 0.0214(7) Uani d . 1 . .
    N N7 0.2144(3) 0.4034(3) 0.86208(15) 0.0284(8) Uani d . 1 . .
    N N8 0.2947(3) 0.4209(3) 0.82976(14) 0.0279(8) Uani d . 1 . .
    N N9 0.2615(3) 0.5154(3) 0.78374(14) 0.0229(7) Uani d . 1 . .
    N N10 0.3708(3) 0.2231(3) 0.94134(14) 0.0259(8) Uani d . 1 . .
    H H26 0.3495 0.1755 0.9722 0.031 Uiso calc R 1 . .
    H H27 0.3122 0.2795 0.9238 0.031 Uiso calc R 1 . .
    Zn Zn1 0.36481(4) 0.53198(4) 0.72486(2) 0.02055(14) Uani d . 1 . .
loop_
    _atom_site_aniso_label
    _atom_site_aniso_U_11
    _atom_site_aniso_U_22
    _atom_site_aniso_U_33
    _atom_site_aniso_U_12
    _atom_site_aniso_U_13
    _atom_site_aniso_U_23
    C1 0.023(2) 0.019(2) 0.014(2) -0.0020(18) 0.0035(17) 0.0010(17)
    C2 0.032(2) 0.023(2) 0.020(2) 0.005(2) -0.0017(19) -0.0009(18)
    C3 0.035(3) 0.028(2) 0.021(2) 0.004(2) -0.004(2) 0.0037(19)
    C4 0.041(3) 0.028(2) 0.020(2) -0.006(2) -0.002(2) -0.005(2)
    C5 0.032(2) 0.025(3) 0.025(2) 0.001(2) 0.0039(19) 0.0051(19)
    C6 0.024(2) 0.019(2) 0.014(2) -0.0004(18) 0.0005(17) 0.0008(16)
    C7 0.026(2) 0.017(2) 0.015(2) -0.0019(18) -0.0014(18) 0.0017(16)
    C8 0.036(3) 0.032(3) 0.028(2) -0.004(2) 0.005(2) -0.0056(19)
    C9 0.023(3) 0.045(3) 0.044(3) -0.006(2) 0.003(2) -0.004(2)
    C10 0.035(3) 0.034(3) 0.035(3) -0.006(2) -0.015(2) -0.009(2)
    C11 0.043(3) 0.030(3) 0.020(2) -0.001(2) -0.006(2) -0.0049(19)
    C12 0.030(3) 0.019(2) 0.020(2) -0.0021(19) -0.0008(19) 0.0009(18)
    C13 0.031(2) 0.021(2) 0.024(2) -0.0039(19) 0.0065(19) -0.0049(18)
    C14 0.029(2) 0.024(2) 0.018(2) -0.0020(19) 0.0011(19) -0.0032(17)
    C15 0.039(3) 0.035(3) 0.019(2) 0.002(2) 0.006(2) -0.0032(19)
    C16 0.038(3) 0.042(3) 0.035(3) 0.008(2) 0.001(2) -0.003(2)
    C17 0.032(3) 0.047(3) 0.047(3) 0.004(2) 0.011(2) -0.010(2)
    C18 0.036(3) 0.040(3) 0.033(3) 0.000(2) 0.016(2) -0.002(2)
    C19 0.054(3) 0.056(3) 0.042(3) 0.000(3) 0.015(3) -0.010(3)
    C20 0.036(3) 0.041(3) 0.024(2) -0.002(2) 0.007(2) -0.007(2)
    C21 0.034(3) 0.031(2) 0.022(2) 0.006(2) 0.010(2) 0.0035(19)
    C22 0.037(3) 0.028(2) 0.028(2) -0.005(2) 0.007(2) -0.001(2)
    C23 0.036(3) 0.035(3) 0.039(3) -0.004(2) 0.002(2) -0.002(2)
    C24 0.040(3) 0.044(3) 0.037(3) -0.005(2) 0.002(2) -0.001(2)
    N1 0.0237(19) 0.0212(18) 0.0172(18) 0.0012(15) 0.0033(15) 0.0035(14)
    N2 0.0254(18) 0.0170(17) 0.0217(17) 0.0012(14) 0.0028(14) 0.0005(14)
    N3 0.028(2) 0.0172(18) 0.0177(18) -0.0031(15) 0.0058(15) -0.0024(14)
    N4 0.038(2) 0.032(2) 0.0156(18) -0.0014(17) 0.0039(17) -0.0031(15)
    N5 0.030(2) 0.033(2) 0.0221(18) -0.0009(17) 0.0077(16) -0.0014(16)
    N6 0.0252(18) 0.0213(17) 0.0174(17) -0.0031(16) 0.0047(14) -0.0004(15)
    N7 0.035(2) 0.029(2) 0.0232(19) 0.0002(17) 0.0106(17) 0.0042(16)
    N8 0.034(2) 0.030(2) 0.0195(18) 0.0002(16) 0.0051(16) 0.0053(15)
    N9 0.0264(19) 0.0230(18) 0.0184(17) 0.0024(16) 0.0038(14) -0.0006(15)
    N10 0.031(2) 0.0256(19) 0.0213(19) 0.0012(16) 0.0062(16) 0.0054(15)
    Zn1 0.0255(3) 0.0186(2) 0.0158(2) -0.0003(2) 0.00162(18) -0.0001(2)
_geom_special_details
;
All e.s.d.'s (except the e.s.d. in the dihedral angle between two l.s. planes)
are estimated using the full covariance matrix. The cell e.s.d.'s are taken
into account individually in the estimation of e.s.d.'s in distances, angles
and torsion angles; correlations between e.s.d.'s in cell parameters are only
used when they are defined by crystal symmetry. An approximate (isotropic)
treatment of cell e.s.d.'s is used for estimating e.s.d.'s involving l.s.
planes.
;
loop_
    _geom_bond_atom_site_label_1
    _geom_bond_atom_site_label_2
    _geom_bond_site_symmetry_2
    _geom_bond_distance
    _geom_bond_publ_flag
    C1 N1 . 1.370(4) ?
    C1 C6 . 1.379(5) ?
    C1 C2 . 1.398(5) ?
    C2 C3 . 1.359(5) ?
    C2 H2 . 0.9300 ?
    C3 C4 . 1.400(5) ?
    C3 H3 . 0.9300 ?
    C4 C5 . 1.362(5) ?
    C4 H4 . 0.9300 ?
    C5 C6 . 1.398(5) ?
    C5 H5 . 0.9300 ?
    C6 N3 . 1.360(4) ?
    C7 N6 . 1.357(4) ?
    C7 C12 . 1.392(5) ?
    C7 C8 . 1.398(5) ?
    C8 C9 . 1.362(5) ?
    C8 H8 . 0.9300 ?
    C9 C10 . 1.396(5) ?
    C9 H9 . 0.9300 ?
    C10 C11 . 1.350(6) ?
    C10 H10 . 0.9300 ?
    C11 C12 . 1.390(5) ?
    C11 H11 . 0.9300 ?
    C12 N4 . 1.357(5) ?
    C13 N7 1 1.362(5) ?
    C13 N7 . 1.362(5) ?
    C13 C14 . 1.396(5) ?
    C13 C18 . 1.398(5) ?
    C14 N9 . 1.358(4) ?
    C14 C15 . 1.397(5) ?
    C15 C16 . 1.364(5) ?
    C15 H15 . 0.9300 ?
    C16 C17 . 1.404(6) ?
    C16 H16 . 0.9300 ?
    C17 C18 . 1.347(5) ?
    C17 H17 . 0.9300 ?
    C18 H18 . 0.9300 ?
    C19 C20 . 1.512(5) ?
    C19 H20 . 0.9600 ?
    C19 H21 . 0.9600 ?
    C19 H19 . 0.9600 ?
    C20 C21 . 1.503(5) ?
    C20 H23 . 0.9700 ?
    C20 H22 . 0.9700 ?
    C21 N10 . 1.482(4) ?
    C21 H24 . 0.9700 ?
    C21 H25 . 0.9700 ?
    C22 N10 . 1.486(4) ?
    C22 C23 . 1.498(5) ?
    C22 H28 . 0.9700 ?
    C22 H29 . 0.9700 ?
    C23 C24 . 1.505(5) ?
    C23 H31 . 0.9700 ?
    C23 H30 . 0.9700 ?
    C24 H33 . 0.9600 ?
    C24 H32 . 0.9600 ?
    C24 H34 . 0.9600 ?
    N1 N2 . 1.334(4) ?
    N1 Zn1 2_646 2.000(3) yes
    N2 N3 . 1.331(4) ?
    N3 Zn1 . 1.990(3) yes
    N4 N5 . 1.323(4) ?
    N5 N6 . 1.345(4) ?
    N6 Zn1 . 1.982(3) yes
    N7 N7 1 0.000(7) ?
    N7 N8 1 1.327(4) ?
    N7 N8 . 1.327(4) ?
    N8 N8 1 0.000(9) ?
    N8 N7 1 1.327(4) ?
    N8 N9 . 1.345(4) ?
    N9 N8 1 1.345(4) ?
    N9 Zn1 . 1.983(3) ?
    N10 H26 . 0.9000 ?
    N10 H27 . 0.9000 ?
    Zn1 N1 2_656 2.000(3) yes
loop_
    _geom_angle_atom_site_label_1
    _geom_angle_atom_site_label_2
    _geom_angle_atom_site_label_3
    _geom_angle_site_symmetry_1
    _geom_angle_site_symmetry_3
    _geom_angle
    _geom_angle_publ_flag
    N1 C1 C6 . . 107.2(3) ?
    N1 C1 C2 . . 131.3(3) ?
    C6 C1 C2 . . 121.6(4) ?
    C3 C2 C1 . . 116.5(4) ?
    C3 C2 H2 . . 121.7 ?
    C1 C2 H2 . . 121.7 ?
    C2 C3 C4 . . 122.1(4) ?
    C2 C3 H3 . . 119.0 ?
    C4 C3 H3 . . 119.0 ?
    C5 C4 C3 . . 121.8(4) ?
    C5 C4 H4 . . 119.1 ?
    C3 C4 H4 . . 119.1 ?
    C4 C5 C6 . . 116.6(4) ?
    C4 C5 H5 . . 121.7 ?
    C6 C5 H5 . . 121.7 ?
    N3 C6 C1 . . 107.3(3) ?
    N3 C6 C5 . . 131.3(3) ?
    C1 C6 C5 . . 121.4(4) ?
    N6 C7 C12 . . 106.9(3) ?
    N6 C7 C8 . . 132.7(3) ?
    C12 C7 C8 . . 120.4(4) ?
    C9 C8 C7 . . 117.2(4) ?
    C9 C8 H8 . . 121.4 ?
    C7 C8 H8 . . 121.4 ?
    C8 C9 C10 . . 121.8(4) ?
    C8 C9 H9 . . 119.1 ?
    C10 C9 H9 . . 119.1 ?
    C11 C10 C9 . . 121.7(4) ?
    C11 C10 H10 . . 119.2 ?
    C9 C10 H10 . . 119.2 ?
    C10 C11 C12 . . 117.6(4) ?
    C10 C11 H11 . . 121.2 ?
    C12 C11 H11 . . 121.2 ?
    N4 C12 C11 . . 131.5(4) ?
    N4 C12 C7 . . 107.2(3) ?
    C11 C12 C7 . . 121.3(4) ?
    N7 C13 N7 1 . 0.0(3) ?
    N7 C13 C14 1 . 107.7(3) ?
    N7 C13 C14 . . 107.7(3) ?
    N7 C13 C18 1 . 131.2(4) ?
    N7 C13 C18 . . 131.2(4) ?
    C14 C13 C18 . . 121.1(4) ?
    N9 C14 C13 . . 106.8(3) ?
    N9 C14 C15 . . 132.2(4) ?
    C13 C14 C15 . . 121.0(4) ?
    C16 C15 C14 . . 116.9(4) ?
    C16 C15 H15 . . 121.5 ?
    C14 C15 H15 . . 121.5 ?
    C15 C16 C17 . . 121.7(4) ?
    C15 C16 H16 . . 119.2 ?
    C17 C16 H16 . . 119.2 ?
    C18 C17 C16 . . 122.1(4) ?
    C18 C17 H17 . . 118.9 ?
    C16 C17 H17 . . 118.9 ?
    C17 C18 C13 . . 117.2(4) ?
    C17 C18 H18 . . 121.4 ?
    C13 C18 H18 . . 121.4 ?
    C20 C19 H20 . . 109.5 ?
    C20 C19 H21 . . 109.5 ?
    H20 C19 H21 . . 109.5 ?
    C20 C19 H19 . . 109.5 ?
    H20 C19 H19 . . 109.5 ?
    H21 C19 H19 . . 109.5 ?
    C21 C20 C19 . . 112.1(3) ?
    C21 C20 H23 . . 109.2 ?
    C19 C20 H23 . . 109.2 ?
    C21 C20 H22 . . 109.2 ?
    C19 C20 H22 . . 109.2 ?
    H23 C20 H22 . . 107.9 ?
    N10 C21 C20 . . 109.5(3) ?
    N10 C21 H24 . . 109.8 ?
    C20 C21 H24 . . 109.8 ?
    N10 C21 H25 . . 109.8 ?
    C20 C21 H25 . . 109.8 ?
    H24 C21 H25 . . 108.2 ?
    N10 C22 C23 . . 112.6(3) ?
    N10 C22 H28 . . 109.1 ?
    C23 C22 H28 . . 109.1 ?
    N10 C22 H29 . . 109.1 ?
    C23 C22 H29 . . 109.1 ?
    H28 C22 H29 . . 107.8 ?
    C22 C23 C24 . . 110.9(4) ?
    C22 C23 H31 . . 109.5 ?
    C24 C23 H31 . . 109.5 ?
    C22 C23 H30 . . 109.5 ?
    C24 C23 H30 . . 109.5 ?
    H31 C23 H30 . . 108.1 ?
    C23 C24 H33 . . 109.5 ?
    C23 C24 H32 . . 109.5 ?
    H33 C24 H32 . . 109.5 ?
    C23 C24 H34 . . 109.5 ?
    H33 C24 H34 . . 109.5 ?
    H32 C24 H34 . . 109.5 ?
    N2 N1 C1 . . 107.3(3) ?
    N2 N1 Zn1 . 2_646 122.6(2) ?
    C1 N1 Zn1 . 2_646 130.1(2) ?
    N3 N2 N1 . . 110.3(3) ?
    N2 N3 C6 . . 107.9(3) ?
    N2 N3 Zn1 . . 119.4(2) ?
    C6 N3 Zn1 . . 132.0(2) ?
    N5 N4 C12 . . 108.1(3) ?
    N4 N5 N6 . . 110.2(3) ?
    N5 N6 C7 . . 107.7(3) ?
    N5 N6 Zn1 . . 118.1(2) ?
    C7 N6 Zn1 . . 134.2(2) ?
    N7 N7 N8 1 1 0(10) ?
    N7 N7 N8 1 . 0(10) ?
    N8 N7 N8 1 . 0.00(19) ?
    N7 N7 C13 1 . 0(10) ?
    N8 N7 C13 1 . 107.1(3) ?
    N8 N7 C13 . . 107.1(3) ?
    N8 N8 N7 1 . 0(10) ?
    N8 N8 N7 1 1 0(10) ?
    N7 N8 N7 . 1 0.0(3) ?
    N8 N8 N9 1 . 0(10) ?
    N7 N8 N9 . . 110.9(3) ?
    N7 N8 N9 1 . 110.9(3) ?
    N8 N9 N8 1 . 0.0(3) ?
    N8 N9 C14 1 . 107.4(3) ?
    N8 N9 C14 . . 107.4(3) ?
    N8 N9 Zn1 1 . 114.4(2) ?
    N8 N9 Zn1 . . 114.4(2) ?
    C14 N9 Zn1 . . 137.5(3) ?
    C21 N10 C22 . . 116.5(3) ?
    C21 N10 H26 . . 108.2 ?
    C22 N10 H26 . . 108.2 ?
    C21 N10 H27 . . 108.2 ?
    C22 N10 H27 . . 108.2 ?
    H26 N10 H27 . . 107.3 ?
    N6 Zn1 N9 . . 111.71(12) ?
    N6 Zn1 N3 . . 110.77(12) ?
    N9 Zn1 N3 . . 102.96(12) ?
    N6 Zn1 N1 . 2_656 106.15(12) yes
    N9 Zn1 N1 . 2_656 111.79(12) yes
    N3 Zn1 N1 . 2_656 113.61(12) yes
loop_
    _geom_torsion_atom_site_label_1
    _geom_torsion_atom_site_label_2
    _geom_torsion_atom_site_label_3
    _geom_torsion_atom_site_label_4
    _geom_torsion_site_symmetry_1
    _geom_torsion_site_symmetry_2
    _geom_torsion_site_symmetry_3
    _geom_torsion_site_symmetry_4
    _geom_torsion
    _geom_torsion_publ_flag
    N1 C1 C2 C3 . . . . 179.1(4) ?
    C6 C1 C2 C3 . . . . 0.2(5) ?
    C1 C2 C3 C4 . . . . 0.4(6) ?
    C2 C3 C4 C5 . . . . -0.4(6) ?
    C3 C4 C5 C6 . . . . -0.1(6) ?
    N1 C1 C6 N3 . . . . 0.0(4) ?
    C2 C1 C6 N3 . . . . 179.2(3) ?
    N1 C1 C6 C5 . . . . -179.8(3) ?
    C2 C1 C6 C5 . . . . -0.6(6) ?
    C4 C5 C6 N3 . . . . -179.2(4) ?
    C4 C5 C6 C1 . . . . 0.6(5) ?
    N6 C7 C8 C9 . . . . -178.1(4) ?
    C12 C7 C8 C9 . . . . 0.3(6) ?
    C7 C8 C9 C10 . . . . -0.6(6) ?
    C8 C9 C10 C11 . . . . 0.6(7) ?
    C9 C10 C11 C12 . . . . -0.3(6) ?
    C10 C11 C12 N4 . . . . 179.0(4) ?
    C10 C11 C12 C7 . . . . 0.0(6) ?
    N6 C7 C12 N4 . . . . -0.5(4) ?
    C8 C7 C12 N4 . . . . -179.2(3) ?
    N6 C7 C12 C11 . . . . 178.8(3) ?
    C8 C7 C12 C11 . . . . 0.0(6) ?
    N7 C13 C14 N9 1 . . . 1.7(4) ?
    N7 C13 C14 N9 . . . . 1.7(4) ?
    C18 C13 C14 N9 . . . . -177.0(3) ?
    N7 C13 C14 C15 1 . . . 179.7(3) ?
    N7 C13 C14 C15 . . . . 179.7(3) ?
    C18 C13 C14 C15 . . . . 1.0(6) ?
    N9 C14 C15 C16 . . . . 176.2(4) ?
    C13 C14 C15 C16 . . . . -1.2(6) ?
    C14 C15 C16 C17 . . . . 0.3(6) ?
    C15 C16 C17 C18 . . . . 0.9(7) ?
    C16 C17 C18 C13 . . . . -1.2(6) ?
    N7 C13 C18 C17 1 . . . -178.1(4) ?
    N7 C13 C18 C17 . . . . -178.1(4) ?
    C14 C13 C18 C17 . . . . 0.2(6) ?
    C19 C20 C21 N10 . . . . 177.4(3) ?
    N10 C22 C23 C24 . . . . -168.0(3) ?
    C6 C1 N1 N2 . . . . -0.5(4) ?
    C2 C1 N1 N2 . . . . -179.5(4) ?
    C6 C1 N1 Zn1 . . . 2_646 179.0(2) ?
    C2 C1 N1 Zn1 . . . 2_646 -0.1(6) ?
    C1 N1 N2 N3 . . . . 0.8(4) ?
    Zn1 N1 N2 N3 2_646 . . . -178.7(2) ?
    N1 N2 N3 C6 . . . . -0.8(4) ?
    N1 N2 N3 Zn1 . . . . -172.5(2) ?
    C1 C6 N3 N2 . . . . 0.5(4) ?
    C5 C6 N3 N2 . . . . -179.7(4) ?
    C1 C6 N3 Zn1 . . . . 170.8(2) ?
    C5 C6 N3 Zn1 . . . . -9.4(6) ?
    C11 C12 N4 N5 . . . . -178.7(4) ?
    C7 C12 N4 N5 . . . . 0.5(4) ?
    C12 N4 N5 N6 . . . . -0.3(4) ?
    N4 N5 N6 C7 . . . . 0.0(4) ?
    N4 N5 N6 Zn1 . . . . -178.4(2) ?
    C12 C7 N6 N5 . . . . 0.3(4) ?
    C8 C7 N6 N5 . . . . 178.8(4) ?
    C12 C7 N6 Zn1 . . . . 178.4(3) ?
    C8 C7 N6 Zn1 . . . . -3.1(6) ?
    C14 C13 N7 N7 . . . 1 0.0(5) ?
    C18 C13 N7 N7 . . . 1 0.0(5) ?
    N7 C13 N7 N8 1 . . 1 0E1(10)
                                ?
    C14 C13 N7 N8 . . . 1 -1.7(4) ?
    C18 C13 N7 N8 . . . 1 176.8(4) ?
    N7 C13 N7 N8 1 . . . 0E1(10)
                                ?
    C14 C13 N7 N8 . . . . -1.7(4) ?
    C18 C13 N7 N8 . . . . 176.8(4) ?
    N7 N7 N8 N8 1 . . 1 0.0 ?
    C13 N7 N8 N8 . . . 1 0.0(9) ?
    N8 N7 N8 N7 1 . . 1 0E1(10)
                               ?
    C13 N7 N8 N7 . . . 1 0E1(10)
                                ?
    N7 N7 N8 N9 1 . . . 0.0(10) ?
    N8 N7 N8 N9 1 . . . 0E1(10)
                               ?
    C13 N7 N8 N9 . . . . 1.1(4) ?
    N7 N8 N9 N8 . . . 1 0E1(10)
                               ?
    N7 N8 N9 N8 1 . . 1 0E1(10)
                               ?
    N8 N8 N9 C14 1 . . . 0.0(9) ?
    N7 N8 N9 C14 . . . . -0.1(4) ?
    N7 N8 N9 C14 1 . . . -0.1(4) ?
    N8 N8 N9 Zn1 1 . . . 0.0(9) ?
    N7 N8 N9 Zn1 . . . . -172.1(2) ?
    N7 N8 N9 Zn1 1 . . . -172.1(2) ?
    C13 C14 N9 N8 . . . 1 -1.0(4) ?
    C15 C14 N9 N8 . . . 1 -178.7(4) ?
    C13 C14 N9 N8 . . . . -1.0(4) ?
    C15 C14 N9 N8 . . . . -178.7(4) ?
    C13 C14 N9 Zn1 . . . . 168.3(3) ?
    C15 C14 N9 Zn1 . . . . -9.5(7) ?
    C20 C21 N10 C22 . . . . 175.1(3) ?
    C23 C22 N10 C21 . . . . -70.4(4) ?
    N5 N6 Zn1 N9 . . . . -170.4(2) ?
    C7 N6 Zn1 N9 . . . . 11.7(4) ?
    N5 N6 Zn1 N3 . . . . -56.3(3) ?
    C7 N6 Zn1 N3 . . . . 125.8(3) ?
    N5 N6 Zn1 N1 . . . 2_656 67.5(3) ?
    C7 N6 Zn1 N1 . . . 2_656 -110.4(3) ?
    N8 N9 Zn1 N6 1 . . . 109.2(2) ?
    N8 N9 Zn1 N6 . . . . 109.2(2) ?
    C14 N9 Zn1 N6 . . . . -59.6(4) ?
    N8 N9 Zn1 N3 1 . . . -9.7(3) ?
    N8 N9 Zn1 N3 . . . . -9.7(3) ?
    C14 N9 Zn1 N3 . . . . -178.5(4) ?
    N8 N9 Zn1 N1 1 . . 2_656 -132.0(2) ?
    N8 N9 Zn1 N1 . . . 2_656 -132.0(2) ?
    C14 N9 Zn1 N1 . . . 2_656 59.2(4) ?
    N2 N3 Zn1 N6 . . . . -23.7(3) ?
    C6 N3 Zn1 N6 . . . . 166.9(3) ?
    N2 N3 Zn1 N9 . . . . 95.9(3) ?
    C6 N3 Zn1 N9 . . . . -73.5(3) ?
    N2 N3 Zn1 N1 . . . 2_656 -143.0(2) ?
    C6 N3 Zn1 N1 . . . 2_656 47.6(3) ?
loop_
    _geom_hbond_atom_site_label_D
    _geom_hbond_atom_site_label_H
    _geom_hbond_atom_site_label_A
    _geom_hbond_site_symmetry_A
    _geom_hbond_distance_DH
    _geom_hbond_distance_HA
    _geom_hbond_distance_DA
    _geom_hbond_angle_DHA
    N10 H27 N7 1 0.90 1.96 2.824(4) 159.7
    N10 H27 N8 1 0.90 2.42 3.052(4) 127.0
    N10 H26 N4 4_566 0.90 1.93 2.821(4) 171.2
data_global
_journal_date_recd_electronic     2009-06-08
_journal_date_accepted     2009-07-02
_journal_name_full     'Acta Crystallographica, Section E'
_journal_year     2009
_journal_volume     65
_journal_issue      8
_journal_page_first     m884
_journal_page_last     m884
_journal_paper_category     QM
_journal_coeditor_code     BX2217
_publ_contact_author_name     'Liping Xu'
_publ_contact_author_address
;
College of Science and Information
Qingdao Agricultural University
No.700, Changcheng Road, Chengyang, Qingdao,266109 P.R.CHINA
;
_publ_contact_author_email     xu_li_ping@yeah.net
_publ_contact_author_fax     ?
_publ_contact_author_phone     +86-0532-88010389
_publ_section_title
;\
<i>catena</i>-Poly[dipropylammonium
[[bis(benzotriazolato-\k<i>N</i>^1^)zinc(II)]-\m-benzotriazolato-\
\k^2^<i>N</i>^1^:<i>N</i>^3^]]
;
loop_
    _publ_author_name
    _publ_author_address
    'Liping Xu'
;
College of Science and Information
Qingdao Agricultural University
No. 700 Changcheng Road
Chengyang
Qingdao 266109
People's Republic of China
;
