# Supplementary material for: catena-Poly[dipropyl­ammonium [[bis­(benzotriazolato-κN 1)zinc(II)]-μ-benzotriazolato-κ2 N 1:N 3]]
Source: Acta Crystallogr Sect E Struct Rep Online. 2009 Jul 8;65(Pt 8):m884. doi: 10.1107/S160053680902563X (PMC2977513; doi:10.1107/S160053680902563X)
Supplement: Supplementary file 2 [file e-65-0m884-Isup2.hkl]

#
# h,k,l, Fc-squared, Fo-squared, sigma(Fo-squared) and status flag
#
data_I
_shelx_title ' aa in P2(1)/c'
_shelx_refln_list_code          4
_shelx_F_calc_maximum      337.36
_exptl_crystal_F_000      1088.00
_reflns_d_resolution_high  0.8537
 
loop_
 _symmetry_equiv_pos_as_xyz
 'x, y, z'
 '-x, y+1/2, -z+1/2'
 '-x, -y, -z'
 'x, -y-1/2, z-1/2'
 
_cell_length_a    11.9439
_cell_length_b     9.8058
_cell_length_c    21.5852
_cell_angle_alpha  90.000
_cell_angle_beta  104.212
_cell_angle_gamma  90.000
 
_shelx_F_squared_multiplier     1.000
 
loop_
 _refln_index_h
 _refln_index_k
 _refln_index_l
 _refln_F_squared_calc
 _refln_F_squared_meas
 _refln_F_squared_sigma
 _refln_observed_status
   2   0   0     2023.60     1946.40     79.63 o
   3   0   0    40268.24    36979.34    755.35 o
   4   0   0     1760.87     1682.48    106.93 o
   5   0   0      448.87      337.79     51.11 o
   6   0   0      958.69      924.52     74.62 o
   7   0   0     4412.02     4443.52    156.95 o
   8   0   0     6667.46     6795.89    297.48 o
   9   0   0     3018.67     3039.23    122.31 o
  10   0   0       38.45      -35.24     70.24 o
  11   0   0     3545.69     4052.06    192.41 o
  12   0   0      440.01      571.13    120.01 o
   1   1   0       45.96       52.12     19.91 o
   2   1   0     2984.69     2844.93     63.03 o
   3   1   0      297.73      329.06     33.36 o
   4   1   0      452.86      449.00     49.59 o
   5   1   0       16.92       -4.49     22.71 o
   6   1   0       64.42       64.00     29.04 o
   7   1   0      333.49      343.72     39.44 o
   8   1   0        7.92      -29.95     33.97 o
   9   1   0      401.14      298.54     57.56 o
  10   1   0      468.85      407.14     65.25 o
  11   1   0      508.26      451.42     68.97 o
  12   1   0       79.11      114.41     93.78 o
  13   1   0       82.04      -19.17     98.04 o
   0   2   0    34521.43    33898.58   1202.99 o
   1   2   0       66.57       90.61     20.82 o
   2   2   0    23270.46    23130.47    298.24 o
   3   2   0     8101.11     8274.87    142.20 o
   4   2   0     1898.62     1669.81     87.84 o
   5   2   0        4.39        5.24     25.32 o
   6   2   0      536.09      541.88     57.62 o
   7   2   0      204.60      171.13     36.57 o
   8   2   0     1711.63     1587.15     92.16 o
   9   2   0     1063.79      877.90     73.42 o
  10   2   0      258.82      168.65     68.13 o
  11   2   0     1591.85     1814.05    150.60 o
  12   2   0     1560.48     1354.12    145.68 o
  13   2   0        1.68     -110.35    110.35 o
   1   3   0     6727.50     7171.53     97.18 o
   2   3   0      418.81      322.71     36.07 o
   3   3   0      917.25      940.94     42.25 o
   4   3   0      181.45      186.21     29.14 o
   5   3   0     2932.20     2997.93     77.55 o
   6   3   0     1748.12     1794.47     67.63 o
   7   3   0      369.12      366.14     57.75 o
   8   3   0      585.72      694.37     74.64 o
   9   3   0     3105.63     3148.12    134.24 o
  10   3   0        5.20       -7.48     82.86 o
  11   3   0       71.03      119.69    151.87 o
  12   3   0       39.99      108.64    126.27 o
  13   3   0       14.10      -52.67    101.40 o
   0   4   0     1628.75     1601.96     68.24 o
   1   4   0     9375.45     9320.41    123.55 o
   2   4   0      351.39      335.37     31.67 o
   3   4   0     3647.91     3445.80     82.66 o
   4   4   0     3345.35     3195.02     82.47 o
   5   4   0       62.25       -1.29     30.03 o
   6   4   0       10.48      -41.52     41.52 o
   7   4   0       24.66      -16.60     43.18 o
   8   4   0     3354.19     3362.50    136.16 o
   9   4   0      105.86       66.20     84.75 o
  10   4   0      691.24      847.65    125.18 o
  11   4   0      494.08      418.18    116.96 o
  12   4   0      262.50      349.97    121.83 o
   1   5   0      412.14      389.02     35.55 o
   2   5   0     1976.52     1936.84     62.25 o
   3   5   0     2517.69     2628.32     81.54 o
   4   5   0     2125.75     2501.53    100.00 o
   5   5   0      821.45      793.91     54.81 o
   6   5   0     2083.92     2178.02    126.93 o
   7   5   0      518.37      659.84     75.71 o
   8   5   0       80.25       86.88     86.28 o
   9   5   0      594.85      776.25    123.42 o
  10   5   0       60.13      -48.22    102.38 o
  11   5   0       55.17      -97.54     97.54 o
  12   5   0       10.53      -42.49    110.69 o
   0   6   0       46.74        9.75     38.51 o
   1   6   0      657.42      735.79     47.56 o
   2   6   0      919.59      919.08     52.11 o
   3   6   0     2857.50     2731.61     93.62 o
   4   6   0      220.25      179.65     50.88 o
   5   6   0        2.52       41.25     55.23 o
   6   6   0      108.41      118.83     58.92 o
   7   6   0       34.18       58.37     86.16 o
   8   6   0     1516.07     1625.79    152.78 o
   9   6   0      490.80      515.22    122.79 o
  10   6   0      581.19      287.30    120.82 o
  11   6   0      663.95      727.19    162.67 o
   1   7   0     4808.53     4557.96    108.00 o
   2   7   0     2591.44     2693.77    178.97 o
   3   7   0      543.59      582.52     59.51 o
   4   7   0      158.77      146.61     62.24 o
   5   7   0     2652.71     2831.53    163.27 o
   6   7   0     4075.03     3745.67    201.43 o
   7   7   0      100.74      212.35    106.36 o
   8   7   0      620.81      599.90    124.05 o
   9   7   0     1001.64      954.61    143.34 o
  10   7   0      764.19      623.69    187.13 o
   0   8   0     2256.70     2164.55    197.94 o
   1   8   0      589.22      544.90     65.00 o
   2   8   0       46.41        3.75     50.52 o
   3   8   0       61.89       33.26     57.22 o
   4   8   0        5.01        4.02     58.65 o
   5   8   0      244.49      261.29     94.90 o
   6   8   0      171.51       83.89    100.76 o
   7   8   0      125.78      169.90    267.33 o
   8   8   0        8.75       82.24    107.33 o
   9   8   0       61.99      -13.94    115.53 o
   1   9   0      796.00      898.42    143.84 o
   2   9   0      957.13     1101.38     82.24 o
   3   9   0      940.62     1107.01    145.29 o
   4   9   0      134.41      173.17     99.59 o
   5   9   0      452.30      419.65    116.63 o
   6   9   0     1252.97     1411.64    159.98 o
   7   9   0        4.09      139.30    116.50 o
   8   9   0      220.02      139.31    128.68 o
   0  10   0       65.11      -87.59    124.00 o
   1  10   0      151.48      119.00     95.30 o
   2  10   0        6.94       -5.30     71.00 o
   3  10   0      946.79      929.13    138.35 o
   4  10   0     1172.94     1178.35    153.41 o
   5  10   0      143.29        1.90    108.16 o
   6  10   0        4.81       30.33    110.76 o
   1  11   0      204.10      211.59    111.81 o
   2  11   0      895.26      849.77    203.63 o
   3  11   0      106.16      104.63    207.61 o
 -13   1   1      791.38      687.08    127.25 o
 -12   1   1      654.09      825.42    126.93 o
 -11   1   1      789.21      707.70     76.02 o
 -10   1   1     1096.29     1097.71     81.92 o
  -9   1   1      934.60     1069.11     75.89 o
  -8   1   1     2052.90     2253.69     78.02 o
  -7   1   1      347.45      342.56     48.79 o
  -6   1   1     3369.67     3044.15     73.04 o
  -5   1   1    10153.51    10370.72    147.19 o
  -4   1   1        7.94        7.37     26.13 o
  -3   1   1     6174.66     5452.40    105.65 o
  -2   1   1      781.02      745.50     61.08 o
  -1   1   1    18308.72    18318.13    424.89 o
   0   1   1     2162.26     2186.48     52.33 o
   1   1   1    14055.69    13947.40    208.17 o
   2   1   1      479.12      473.93     28.77 o
   3   1   1      146.50      184.05     24.39 o
   4   1   1     3613.96     3648.96     75.42 o
   5   1   1     8076.99     7819.97    124.82 o
   6   1   1     1006.75      944.67     50.71 o
   7   1   1       55.63       42.09     33.89 o
   8   1   1      777.31      858.52     61.19 o
   9   1   1     3550.39     3735.62    121.12 o
  10   1   1     2091.63     2137.58    100.71 o
  11   1   1      835.25      833.89     96.87 o
  12   1   1      742.31      774.64    124.33 o
  13   1   1      705.03      616.57    218.42 o
 -13   2   1      108.68       53.42    103.46 o
 -12   2   1      111.90      122.41     98.64 o
 -11   2   1       12.13      -55.60     55.60 o
 -10   2   1     2279.98     2452.26    202.89 o
  -9   2   1      778.07      885.72     72.22 o
  -8   2   1       82.14       59.21     45.84 o
  -7   2   1      540.59      463.45     53.20 o
  -6   2   1       66.14       23.59     27.32 o
  -5   2   1       18.45      -11.15     30.32 o
  -4   2   1     6261.60     5995.13    124.02 o
  -3   2   1     3061.65     3069.05     83.80 o
  -2   2   1     1056.35     1042.74     41.64 o
  -1   2   1    13520.02    13410.61    171.49 o
   0   2   1      538.74      637.69     32.60 o
   1   2   1     3910.34     3813.67    107.55 o
   2   2   1     1502.74     1392.43     47.70 o
   3   2   1     4819.94     4698.05     82.07 o
   4   2   1     9752.27     9715.10    248.92 o
   5   2   1     5275.02     5397.80    103.08 o
   6   2   1      647.54      625.49     45.34 o
   7   2   1       12.55      -24.14     33.38 o
   8   2   1      694.36      679.32     98.98 o
   9   2   1       29.00       80.40     56.37 o
  10   2   1      126.96       73.64     71.24 o
  11   2   1      791.79      892.80    124.33 o
  12   2   1      279.42      286.38    240.03 o
  13   2   1       50.79       35.72     97.99 o
 -13   3   1      673.29      855.60    141.04 o
 -12   3   1      578.70      478.56    260.51 o
 -11   3   1       44.19       48.45    140.49 o
 -10   3   1     1982.73     2075.98    259.04 o
  -9   3   1     5512.66     5628.57    349.33 o
  -8   3   1      151.81      166.76     58.74 o
  -7   3   1     1246.06     1078.97     77.70 o
  -6   3   1     5296.33     5059.69    181.32 o
  -5   3   1     7947.12     7758.18    186.11 o
  -4   3   1     1256.78     1341.82     66.77 o
  -3   3   1     1585.06     1544.54     58.41 o
  -2   3   1    15903.99    15524.04    192.08 o
  -1   3   1      325.80      337.78     28.66 o
   0   3   1     1237.84     1185.83     37.22 o
   1   3   1    28432.58    27501.33    299.65 o
   2   3   1      309.11      257.92     35.47 o
   3   3   1     1730.45     1628.34     61.41 o
   4   3   1      782.72      787.72     53.20 o
   5   3   1      647.44      568.76     38.10 o
   6   3   1     2333.28     2165.53     85.71 o
   7   3   1      190.38      187.17     52.70 o
   8   3   1      159.13      176.43     58.05 o
   9   3   1     5844.03     5746.29    228.33 o
  10   3   1       18.92       -7.70     93.28 o
  11   3   1       19.56      -24.74     89.60 o
  12   3   1     1136.77     1406.13    195.66 o
 -12   4   1      211.16      102.65    111.76 o
 -11   4   1     1333.96     1347.79    148.86 o
 -10   4   1     1410.01     1197.84    199.65 o
  -9   4   1      484.20      616.61    117.16 o
  -8   4   1     4071.17     4063.64    144.31 o
  -7   4   1      302.17      303.24     71.47 o
  -6   4   1      163.19      184.13     51.03 o
  -5   4   1     2281.87     2193.39    110.81 o
  -4   4   1     6822.71     6927.83    120.61 o
  -3   4   1     1294.17     1394.67     50.10 o
  -2   4   1      274.19      335.79     38.70 o
  -1   4   1     2234.49     2067.68     51.76 o
   0   4   1       80.97       38.71     19.98 o
   1   4   1     1573.12     1495.84     57.50 o
   2   4   1      784.11      956.08     92.43 o
   3   4   1     1173.88     1204.61     52.33 o
   4   4   1      231.03      189.37     43.19 o
   5   4   1       37.58       34.61     31.41 o
   6   4   1     1973.92     2076.60     86.53 o
   7   4   1     3855.19     3711.71    130.00 o
   8   4   1     1511.94     1873.52    242.87 o
   9   4   1        0.05      -37.21     96.69 o
  10   4   1     2377.92     2371.44    173.63 o
  11   4   1      643.36      807.67    135.02 o
  12   4   1      130.76      111.70    116.70 o
 -12   5   1        1.12       44.29    110.06 o
 -11   5   1       38.65       64.60    103.54 o
 -10   5   1       32.00       -5.31     90.44 o
  -9   5   1     1025.93     1036.55    205.90 o
  -8   5   1        7.36       27.89     60.86 o
  -7   5   1     1159.54     1132.71     89.27 o
  -6   5   1      120.85      197.49    104.20 o
  -5   5   1       11.48      -40.18     40.18 o
  -4   5   1        0.54       -0.37     30.57 o
  -3   5   1     2534.58     2554.56     72.23 o
  -2   5   1     1156.25     1043.15     47.84 o
  -1   5   1      268.81      235.16     28.83 o
   0   5   1      117.97      124.69     26.04 o
   1   5   1     1046.88     1067.60     54.50 o
   2   5   1     2612.73     2418.88    129.17 o
   3   5   1     1655.76     1721.99     69.63 o
   4   5   1      322.85      285.90     41.27 o
   5   5   1     1429.83     1427.28     67.24 o
   6   5   1     2248.15     2326.49    108.75 o
   7   5   1      321.91      207.78     90.65 o
   8   5   1       14.78       73.26     87.09 o
   9   5   1      421.64      403.33    108.51 o
  10   5   1       49.95      161.70    132.53 o
  11   5   1      114.56        8.22    109.03 o
  12   5   1      111.72      130.64    118.81 o
 -11   6   1      679.77      669.89    146.64 o
 -10   6   1      131.11      106.95    108.62 o
  -9   6   1       11.71       57.54     97.84 o
  -8   6   1     1175.84     1287.94    303.73 o
  -7   6   1     1057.12     1103.85     93.42 o
  -6   6   1      415.39      423.41     80.49 o
  -5   6   1     2630.40     2636.18    119.83 o
  -4   6   1     2211.18     2415.27     89.25 o
  -3   6   1     1663.24     1496.76     62.55 o
  -2   6   1      287.92      325.72     50.13 o
  -1   6   1      681.95      640.93     40.76 o
   0   6   1     3259.95     2979.50     91.06 o
   1   6   1      657.90      668.82     52.62 o
   2   6   1      684.75      770.10     81.77 o
   3   6   1     4583.78     4335.96    111.57 o
   4   6   1     5737.83     5421.70    193.26 o
   5   6   1     1917.11     2014.25    105.00 o
   6   6   1       81.36       52.89     56.30 o
   7   6   1      890.17     1147.41    150.73 o
   8   6   1     1221.98     1390.54    145.60 o
   9   6   1      171.99      121.64    106.40 o
  10   6   1      834.88      630.89    140.55 o
  11   6   1     1674.78     1103.12    165.14 o
 -10   7   1        1.00      -86.80    112.62 o
  -9   7   1      217.18      345.28    196.80 o
  -8   7   1       15.38      112.41     98.10 o
  -7   7   1      392.50       70.70    155.85 o
  -6   7   1       11.40      -36.93     58.77 o
  -5   7   1       97.11       66.54     63.87 o
  -4   7   1      537.19      571.33     77.52 o
  -3   7   1        7.51       32.44     42.96 o
  -2   7   1      152.75      136.67     42.34 o
  -1   7   1      174.59      133.51     41.22 o
   0   7   1       25.75       18.44     32.46 o
   1   7   1       27.97       30.34     43.06 o
   2   7   1       52.24       20.86     43.60 o
   3   7   1       43.86       67.13     45.17 o
   4   7   1       34.08       62.09     47.89 o
   5   7   1       14.74      -53.06     53.06 o
   6   7   1       18.38      -79.81     79.81 o
   7   7   1      134.49       86.75     92.06 o
   8   7   1      161.60      190.09    107.38 o
   9   7   1      198.93      265.03    181.44 o
  10   7   1       91.62      167.43    121.44 o
  -9   8   1      561.87      825.63    154.35 o
  -8   8   1      990.93     1225.05    158.87 o
  -7   8   1     2161.34     2559.45    382.23 o
  -6   8   1       67.98       10.91     89.32 o
  -5   8   1      346.27      574.90    111.91 o
  -4   8   1      348.35      471.28     80.17 o
  -3   8   1      694.53      809.80     80.34 o
  -2   8   1       47.29      -24.03     41.86 o
  -1   8   1     2237.55     2327.91    108.68 o
   0   8   1     6643.63     7070.44    161.17 o
   1   8   1      663.23      727.51     90.96 o
   2   8   1      159.67      172.33     55.05 o
   3   8   1      606.11      692.88     77.36 o
   4   8   1      261.77      298.61     72.57 o
   5   8   1       87.38      -84.97    101.81 o
   6   8   1     1026.85     1023.63    252.54 o
   7   8   1     2273.28     2560.68    195.45 o
   8   8   1     1147.75     1343.26    234.34 o
   9   8   1       22.48      100.02    118.07 o
  -8   9   1       87.32      -60.88    109.83 o
  -7   9   1       59.20      -61.24    158.69 o
  -6   9   1       30.46      -58.01     94.84 o
  -5   9   1      763.69      571.52    128.55 o
  -4   9   1      325.64      291.77     78.06 o
  -3   9   1       60.90       31.80     68.90 o
  -2   9   1       33.08       -7.04     64.90 o
  -1   9   1      269.59      285.82     62.53 o
   0   9   1       67.04       63.94     59.76 o
   1   9   1      609.94      679.96     72.69 o
   2   9   1       28.77       17.82     52.41 o
   3   9   1       22.33       15.63     64.40 o
   4   9   1       17.07       24.55     88.90 o
   5   9   1       51.45       20.17    127.98 o
   6   9   1        7.64       24.30    104.63 o
   7   9   1       83.81      -37.14    109.03 o
   8   9   1      305.50      320.41    140.42 o
  -6  10   1        6.25        7.99    112.70 o
  -5  10   1      407.89      337.64    125.21 o
  -4  10   1      817.49     1081.05    147.56 o
  -3  10   1      673.86      648.75     98.59 o
  -2  10   1      231.01      380.68     88.12 o
  -1  10   1     2410.25     2373.41    207.61 o
   0  10   1     3227.92     3306.35    151.27 o
   1  10   1      972.04     1031.00    101.75 o
   2  10   1      129.01       63.18     74.57 o
   3  10   1     1757.77     1854.59    181.44 o
   4  10   1      924.10     1115.22    158.69 o
   5  10   1      280.10      243.39    126.17 o
   6  10   1       19.49      -25.63    133.10 o
  -4  11   1        6.51     -141.06    141.06 o
  -3  11   1      417.63      302.51    121.96 o
  -2  11   1      599.26      484.57    125.73 o
  -1  11   1       13.67      -92.04     92.04 o
   0  11   1      506.77      434.35    119.72 o
   1  11   1      499.80      280.98    168.36 o
   2  11   1      314.25      285.53    172.91 o
   3  11   1       33.82     -135.37    135.37 o
 -13   0   2        7.89       53.47    106.93 o
 -12   0   2      302.61      297.97     97.11 o
 -11   0   2      805.51      842.68    111.58 o
 -10   0   2      170.99      164.03     81.44 o
  -9   0   2     1587.52     1536.83    118.53 o
  -8   0   2     7778.17     7585.45    217.45 o
  -7   0   2     2379.99     2406.93    263.92 o
  -6   0   2      954.92     1022.67     77.72 o
  -5   0   2      641.74      524.38     64.27 o
  -4   0   2     5080.24     4918.32    129.06 o
  -3   0   2      177.71      175.34     61.43 o
  -2   0   2     3626.87     3998.60    126.27 o
  -1   0   2    14026.00    14264.12    300.32 o
   0   0   2    20507.18    22236.29    445.93 o
   1   0   2        6.63        0.00     12.51 o
   2   0   2      301.68      331.36     30.06 o
   3   0   2     6225.18     6184.52    129.68 o
   4   0   2     3367.60     3242.10    212.73 o
   5   0   2      577.93      595.49     53.82 o
   6   0   2     3276.25     3317.16    117.31 o
   7   0   2     5232.50     5471.69    216.14 o
   8   0   2     2887.36     3159.85    244.35 o
   9   0   2     2654.26     2782.04    145.98 o
  10   0   2     2260.99     2452.17    153.29 o
  11   0   2      106.67      -16.61     77.23 o
  12   0   2       21.33     -100.11    155.85 o
  13   0   2      403.99      461.86    208.18 o
 -13   1   2        0.33      -26.01     91.06 o
 -12   1   2      126.14        4.66     81.27 o
 -11   1   2        7.43       -6.08     58.74 o
 -10   1   2     1721.68     1653.23     92.64 o
  -9   1   2        1.08       49.71     48.11 o
  -8   1   2       42.36       37.40     50.74 o
  -7   1   2     1907.92     1902.40     63.62 o
  -6   1   2      376.05      476.05     41.01 o
  -5   1   2      228.85      234.24     42.66 o
  -4   1   2      394.61      448.38     33.26 o
  -3   1   2      879.10      862.55     38.47 o
  -2   1   2     5411.69     5266.06     80.07 o
  -1   1   2      285.64      279.53     23.97 o
   0   1   2      463.43      513.05     27.87 o
   1   1   2    22372.51    21827.90    453.89 o
   2   1   2        5.33       -5.72     18.46 o
   3   1   2     2471.05     2386.34     80.90 o
   4   1   2       30.15       -6.65     23.08 o
   5   1   2     2890.90     3086.28     84.60 o
   6   1   2      737.15      932.12     58.29 o
   7   1   2        7.29       -8.16     32.48 o
   8   1   2     1658.03     1683.13     77.85 o
   9   1   2        0.69        8.17     45.75 o
  10   1   2     1153.41     1093.31     71.02 o
  11   1   2      109.03       52.04     73.96 o
  12   1   2        2.26      -15.29    117.74 o
  13   1   2        1.37     -112.62    175.19 o
 -13   2   2      217.52      167.64    114.33 o
 -12   2   2      626.47      765.55     93.89 o
 -11   2   2     1663.21     1808.67    182.08 o
 -10   2   2       78.85       49.89     61.32 o
  -9   2   2      107.02      161.47     53.90 o
  -8   2   2     5169.71     5515.05    132.74 o
  -7   2   2     1638.74     1561.14     73.07 o
  -6   2   2      594.08      669.31     49.75 o
  -5   2   2     4368.30     3856.86    106.45 o
  -4   2   2     6934.33     6384.05    130.12 o
  -3   2   2      530.37      454.27     35.90 o
  -2   2   2     3714.09     3612.28     75.41 o
  -1   2   2    10228.37     9380.72    124.06 o
   0   2   2    36456.97    33931.74    395.70 o
   1   2   2     1294.11     1272.64     43.59 o
   2   2   2     9123.74     8887.24    127.22 o
   3   2   2    17760.98    16922.43    201.03 o
   4   2   2     3605.36     3515.64     99.50 o
   5   2   2      424.33      482.98     39.26 o
   6   2   2     3655.15     3659.12     92.56 o
   7   2   2     1065.23      956.70     58.47 o
   8   2   2      907.75      835.42    104.43 o
   9   2   2       29.02      -15.37     53.58 o
  10   2   2     3153.87     3308.17    203.63 o
  11   2   2     1968.92     2013.59    159.87 o
  12   2   2      289.15      265.59    108.80 o
  13   2   2      168.98      111.48    193.39 o
 -13   3   2      210.72      195.32    117.16 o
 -12   3   2      353.01      204.99    107.41 o
 -11   3   2      771.97      671.33     87.74 o
 -10   3   2      316.88      380.31     84.81 o
  -9   3   2     1530.24     1701.88    106.04 o
  -8   3   2      110.76       76.49     54.17 o
  -7   3   2       77.83       17.47     45.93 o
  -6   3   2       26.59      -17.13     37.21 o
  -5   3   2      546.79      515.74     60.43 o
  -4   3   2      461.74      519.51     72.41 o
  -3   3   2      589.63      709.00     42.17 o
  -2   3   2     2080.65     1903.87     56.78 o
  -1   3   2     1096.79     1147.38     45.77 o
   0   3   2     4669.38     4630.07    102.42 o
   1   3   2     8738.86     8268.56    156.50 o
   2   3   2     1832.98     1807.30     77.99 o
   3   3   2     1345.21     1344.47     51.03 o
   4   3   2      197.44      265.76     44.50 o
   5   3   2     3243.88     3211.81     83.14 o
   6   3   2      384.00      338.31     59.27 o
   7   3   2       38.00        5.15     37.68 o
   8   3   2      175.77      414.03     99.46 o
   9   3   2       50.87       20.42     83.22 o
  10   3   2      454.72      365.81    101.35 o
  11   3   2       41.67       -4.29     95.90 o
  12   3   2      817.32      880.77    137.41 o
 -12   4   2       50.18      -93.61     93.61 o
 -11   4   2      251.32      124.95    100.54 o
 -10   4   2        0.69        1.21     59.17 o
  -9   4   2      255.24      192.21     66.33 o
  -8   4   2     2000.81     2161.98    112.10 o
  -7   4   2       79.43      -17.04     61.67 o
  -6   4   2       32.42       74.31     53.81 o
  -5   4   2     1720.37     1737.99     62.02 o
  -4   4   2     1007.08      997.56     75.69 o
  -3   4   2     1596.81     1570.32     52.35 o
  -2   4   2      767.21      792.62     38.26 o
  -1   4   2     1615.61     1504.73     46.21 o
   0   4   2    10522.72    10060.92    145.37 o
   1   4   2      703.08      732.89     68.80 o
   2   4   2     7001.60     7360.53    131.68 o
   3   4   2     2258.95     2228.85     70.51 o
   4   4   2     1607.77     1659.56     65.03 o
   5   4   2       92.16       76.14     33.10 o
   6   4   2     1682.36     1694.49     88.32 o
   7   4   2      834.46      901.99     77.09 o
   8   4   2     1267.24     1345.44    134.88 o
   9   4   2       30.49        4.83    103.52 o
  10   4   2       47.11       47.10     95.09 o
  11   4   2     1085.59     1083.79    343.55 o
  12   4   2       92.39      121.32    118.49 o
 -12   5   2      364.76      320.59    124.89 o
 -11   5   2        8.64      127.04    144.17 o
 -10   5   2      270.02      272.82    104.35 o
  -9   5   2     4133.37     4224.24    158.06 o
  -8   5   2      386.78      373.11     63.37 o
  -7   5   2      311.17      320.70     67.94 o
  -6   5   2     3145.64     2905.01    124.22 o
  -5   5   2     1130.78     1021.40    199.52 o
  -4   5   2       58.22       89.87     29.99 o
  -3   5   2     1039.56      897.65     46.35 o
  -2   5   2     4834.13     4201.33    106.27 o
  -1   5   2     3824.26     3527.72    102.33 o
   0   5   2       10.99      -26.58     26.58 o
   1   5   2     3449.12     3215.31     87.06 o
   2   5   2    12224.97    12118.75    180.30 o
   3   5   2      706.75      743.40     65.19 o
   4   5   2      135.41       65.88     35.74 o
   5   5   2     5833.72     6015.56    128.98 o
   6   5   2     2509.84     2478.80    109.58 o
   7   5   2       37.83       60.20    149.59 o
   8   5   2       17.90       33.61     85.79 o
   9   5   2     1249.46     1375.89    147.22 o
  10   5   2      299.15      370.53    118.53 o
  11   5   2      120.08       62.78    112.18 o
 -11   6   2      469.81      533.07    141.06 o
 -10   6   2      197.88      206.71    111.94 o
  -9   6   2        1.51      -84.18     84.18 o
  -8   6   2      322.73      235.02     92.08 o
  -7   6   2       58.27      -16.52     59.52 o
  -6   6   2        2.34       10.63     55.93 o
  -5   6   2      760.93      756.32    159.76 o
  -4   6   2      665.80      662.36     61.40 o
  -3   6   2     3006.02     3018.68     84.59 o
  -2   6   2       97.21      125.35     33.27 o
  -1   6   2       39.09       73.65     34.44 o
   0   6   2      163.98      210.91     41.08 o
   1   6   2      114.62      124.47     38.08 o
   2   6   2     3099.40     3241.35     99.04 o
   3   6   2       38.86      -13.09     37.60 o
   4   6   2      377.26      409.78     50.84 o
   5   6   2       64.63       41.61     42.85 o
   6   6   2       46.29       56.04     83.23 o
   7   6   2      155.35      285.81     97.78 o
   8   6   2       18.37       99.96     95.26 o
   9   6   2      152.55       47.60    100.14 o
  10   6   2      428.32      483.64    162.11 o
  11   6   2      288.42      180.06    123.50 o
 -10   7   2     2004.00     1905.42    220.69 o
  -9   7   2     1066.61      933.00    146.78 o
  -8   7   2      626.91      559.37    121.53 o
  -7   7   2      925.59      940.04     95.54 o
  -6   7   2     1189.93     1242.64    100.12 o
  -5   7   2      946.01      954.20     91.79 o
  -4   7   2        0.28       53.42     59.79 o
  -3   7   2     1354.48     1404.53     68.70 o
  -2   7   2     1473.78     1432.99     68.35 o
  -1   7   2     2522.21     2564.22     89.33 o
   0   7   2       63.38       23.17     42.65 o
   1   7   2     2132.21     2086.97     87.86 o
   2   7   2     3575.53     3637.75    115.77 o
   3   7   2     1326.44     1297.07     76.23 o
   4   7   2     1182.83     1266.78    105.09 o
   5   7   2      961.85     1090.39    128.28 o
   6   7   2      896.76     1279.44    277.00 o
   7   7   2       38.58      112.10     92.70 o
   8   7   2     1049.22     1013.37    206.47 o
   9   7   2      996.01     1212.91    204.20 o
  10   7   2      223.97      141.67    125.52 o
  -9   8   2      486.87      405.26    127.07 o
  -8   8   2       11.12      -36.92     98.31 o
  -7   8   2      275.39      244.26    108.02 o
  -6   8   2       62.77       -7.66     64.39 o
  -5   8   2       23.82       20.18     63.32 o
  -4   8   2       36.37       22.16     63.39 o
  -3   8   2      296.09      229.22     60.00 o
  -2   8   2      186.76      114.79     55.55 o
  -1   8   2     1297.84     1136.24     80.45 o
   0   8   2       96.10      124.18     66.34 o
   1   8   2      289.73      303.07     61.71 o
   2   8   2      107.97       92.55     73.07 o
   3   8   2       45.91       -4.64     48.05 o
   4   8   2        4.64      -47.39     81.50 o
   5   8   2        1.18      -89.30     89.30 o
   6   8   2      886.47      954.26    137.18 o
   7   8   2      124.38      130.87    110.13 o
   8   8   2        7.95      -66.34    105.27 o
   9   8   2        1.50      -13.80    115.88 o
  -8   9   2      108.63      -61.92    111.38 o
  -7   9   2      941.42      878.49    210.45 o
  -6   9   2     2016.31     2458.93    293.50 o
  -5   9   2      409.99      488.56     88.08 o
  -4   9   2      338.25      335.83     80.71 o
  -3   9   2      371.66      361.83     79.20 o
  -2   9   2      706.36      837.11     81.61 o
  -1   9   2     1579.45     1694.47    111.06 o
   0   9   2        1.84      -25.52     57.00 o
   1   9   2     1587.20     1610.97     92.25 o
   2   9   2     2650.99     2833.11    116.72 o
   3   9   2      162.91       83.81    145.61 o
   4   9   2     2701.93     2501.31    179.36 o
   5   9   2     1107.24     1351.00    154.83 o
   6   9   2     1092.92     1323.93    161.63 o
   7   9   2       21.03      -68.78    110.45 o
   8   9   2      159.31      189.77    127.75 o
  -6  10   2       16.18     -100.55    100.55 o
  -5  10   2      411.88      409.75    125.84 o
  -4  10   2      430.97      429.04     93.20 o
  -3  10   2       24.54      -68.78     68.78 o
  -2  10   2       49.82       37.12    103.33 o
  -1  10   2      448.11      458.44     85.59 o
   0  10   2      296.41      303.28     79.94 o
   1  10   2        0.76       -8.76     65.77 o
   2  10   2      732.33      821.03    114.49 o
   3  10   2      430.63      451.18    119.40 o
   4  10   2      477.10      294.63    117.68 o
   5  10   2        1.86     -100.14    100.14 o
   6  10   2       69.44      218.97    326.49 o
  -4  11   2      175.13      124.00    159.26 o
  -3  11   2       48.73       -6.11     80.46 o
  -2  11   2     1080.51     1213.22    151.63 o
  -1  11   2      335.57      244.45    109.80 o
   0  11   2      191.35      259.11     85.42 o
   1  11   2      644.77      507.68    115.05 o
   2  11   2      947.79      958.98    210.45 o
   3  11   2        2.69     -130.82    130.82 o
 -13   1   3      411.50      561.11    134.67 o
 -12   1   3        7.78       28.34     67.57 o
 -11   1   3      848.59      809.48     89.10 o
 -10   1   3     2304.41     2418.04    103.70 o
  -9   1   3     2715.35     2765.97    106.76 o
  -8   1   3        0.39       18.87     42.23 o
  -7   1   3     9432.84     9782.34    166.99 o
  -6   1   3     3520.30     3395.41     90.53 o
  -5   1   3     2734.40     2608.03     73.08 o
  -4   1   3      474.08      441.32     41.41 o
  -3   1   3     4226.99     3984.10     78.05 o
  -2   1   3    18352.99    17479.30    197.94 o
  -1   1   3      102.75      111.66     18.19 o
   0   1   3     4384.87     4709.74     73.81 o
   1   1   3    25882.59    24761.52    363.58 o
   2   1   3     3205.63     3096.18     66.03 o
   3   1   3       22.13       31.43     20.81 o
   4   1   3     2391.49     2454.62     69.96 o
   5   1   3      639.68      516.33     42.74 o
   6   1   3     1445.08     1444.60     67.60 o
   7   1   3      290.41      328.17     44.22 o
   8   1   3      330.60      301.92     52.38 o
   9   1   3     4265.73     4658.73    114.84 o
  10   1   3      315.27      384.08     66.11 o
  11   1   3      644.40      830.26    100.70 o
  12   1   3      663.67      520.33    136.26 o
  13   1   3      527.31      315.11    215.00 o
 -13   2   3      490.32      373.89    117.83 o
 -12   2   3       10.30       27.72     68.51 o
 -11   2   3      208.53      197.90     68.50 o
 -10   2   3       65.87      102.84     63.24 o
  -9   2   3      335.88      262.85     65.46 o
  -8   2   3        3.07      -42.10     42.10 o
  -7   2   3      273.88      218.17     42.05 o
  -6   2   3      118.36      112.82     34.12 o
  -5   2   3     3307.77     3164.52     79.34 o
  -4   2   3     1805.03     1899.40     63.96 o
  -3   2   3     2128.63     2133.87     73.72 o
  -2   2   3      628.53      752.55     38.81 o
  -1   2   3     3316.79     3131.92     68.28 o
   0   2   3    19304.44    18911.01    239.85 o
   1   2   3    24451.24    24559.07    264.49 o
   2   2   3      222.56      275.70     24.45 o
   3   2   3       93.21       41.58     20.94 o
   4   2   3      884.81      952.49     43.08 o
   5   2   3      688.77      783.82     61.08 o
   6   2   3      475.19      504.21     44.59 o
   7   2   3      161.23      176.55     56.32 o
   8   2   3      111.58      105.27     44.86 o
   9   2   3        8.53      -21.92    138.78 o
  10   2   3      312.19      260.27     96.63 o
  11   2   3     1213.12     1270.95    101.64 o
  12   2   3       32.57      -86.46    167.22 o
 -13   3   3      557.23      660.30    250.27 o
 -12   3   3       56.74       60.86     97.70 o
 -11   3   3      874.87      777.04     92.35 o
 -10   3   3     1491.39     1536.66    106.67 o
  -9   3   3     1246.46     1526.72    185.57 o
  -8   3   3      354.75      360.29     65.30 o
  -7   3   3      750.44      675.05     69.59 o
  -6   3   3     1260.05     1217.32     72.44 o
  -5   3   3     2139.69     2169.96    151.10 o
  -4   3   3       51.27       82.92     31.20 o
  -3   3   3     2826.90     2738.17     75.57 o
  -2   3   3     8681.82     8335.07    128.62 o
  -1   3   3     3362.77     3408.15     77.04 o
   0   3   3     3608.04     3588.27     73.74 o
   1   3   3     5007.31     4812.66     86.50 o
   2   3   3      870.96      802.55     49.75 o
   3   3   3     3819.04     4138.45     89.16 o
   4   3   3      788.87      723.19     42.28 o
   5   3   3     2053.10     1997.49     87.68 o
   6   3   3      444.76      387.65     43.69 o
   7   3   3      952.90      943.54     62.53 o
   8   3   3      443.38      534.04    102.94 o
   9   3   3     1750.41     1996.13    162.11 o
  10   3   3      351.58      377.04    251.41 o
  11   3   3      594.29      480.17    116.57 o
  12   3   3      518.32      573.83    127.91 o
 -13   4   3      307.29      270.31    138.22 o
 -12   4   3      499.96      527.81    127.24 o
 -11   4   3      167.34      173.75     99.21 o
 -10   4   3      330.79      310.04     76.46 o
  -9   4   3     1038.43     1181.71    252.79 o
  -8   4   3     1420.47     1624.36    101.61 o
  -7   4   3     4860.70     5071.54    153.04 o
  -6   4   3      547.78      520.86    121.16 o
  -5   4   3     1990.14     2059.18     80.12 o
  -4   4   3     8793.17     8787.61    127.28 o
  -3   4   3     1557.88     1546.28     63.57 o
  -2   4   3       32.53       35.68     28.01 o
  -1   4   3     5523.09     5125.14    101.96 o
   0   4   3     5419.72     5207.18     98.12 o
   1   4   3       10.70       -3.12     23.80 o
   2   4   3    10818.69    10787.96    228.40 o
   3   4   3      571.52      528.15     63.47 o
   4   4   3     5033.13     4858.33    112.80 o
   5   4   3      348.81      350.17     42.29 o
   6   4   3     2774.51     2781.53     90.24 o
   7   4   3     3212.46     3267.28    177.01 o
   8   4   3       37.40       24.26    111.48 o
   9   4   3      698.98      731.11    119.45 o
  10   4   3     1081.05     1087.62    140.85 o
  11   4   3     1103.63     1309.36    157.91 o
  12   4   3       90.12       25.82    113.09 o
 -12   5   3        6.24     -193.96    193.96 o
 -11   5   3      178.15      143.14    110.04 o
 -10   5   3      490.74      519.72     83.59 o
  -9   5   3      178.53      138.09     66.56 o
  -8   5   3      194.15      107.76     60.62 o
  -7   5   3     1356.68     1218.72     92.20 o
  -6   5   3     1536.09     1524.77    207.70 o
  -5   5   3      573.75      487.73     54.85 o
  -4   5   3       56.58       37.98     27.59 o
  -3   5   3       77.10       54.45     34.44 o
  -2   5   3     3077.09     2939.60    163.07 o
  -1   5   3      536.12      494.03     38.21 o
   0   5   3      189.08      176.10     33.96 o
   1   5   3    11684.46    11771.26    175.40 o
   2   5   3      160.73      208.30     37.14 o
   3   5   3       54.99       19.95     31.86 o
   4   5   3       92.70       74.49     36.28 o
   5   5   3      258.09      234.62     62.07 o
   6   5   3      255.94      395.35     92.32 o
   7   5   3       63.82      102.08     85.33 o
   8   5   3      101.17       65.79     87.90 o
   9   5   3      499.65      538.58    158.69 o
  10   5   3     1161.25     1021.92    148.45 o
  11   5   3        0.42     -127.41    171.77 o
 -11   6   3      263.20      186.80    186.56 o
 -10   6   3      373.34      237.88    110.36 o
  -9   6   3      492.45      514.88     84.21 o
  -8   6   3     2453.89     2398.77    188.59 o
  -7   6   3       53.51      106.84     64.06 o
  -6   6   3      923.43      880.11     86.29 o
  -5   6   3     6024.77     5836.23    168.01 o
  -4   6   3     5855.28     5694.38    148.10 o
  -3   6   3      311.02      298.72     50.22 o
  -2   6   3      255.13      211.56     43.99 o
  -1   6   3     1505.21     1458.25     78.25 o
   0   6   3     2247.48     2036.84     79.49 o
   1   6   3     2114.28     2257.56     85.75 o
   2   6   3     2491.41     2448.07    118.71 o
   3   6   3     5745.14     5320.61    124.81 o
   4   6   3     3020.40     3121.62    101.82 o
   5   6   3       25.33        5.04     55.93 o
   6   6   3     1161.45     1157.55    130.24 o
   7   6   3     2393.97     2653.85    672.88 o
   8   6   3      408.78      352.48    111.23 o
   9   6   3      275.77      166.80    113.76 o
  10   6   3     1376.89     1278.90    164.72 o
  11   6   3      850.37      978.67    161.43 o
 -11   7   3       12.22        3.11    120.49 o
 -10   7   3      225.90      230.63    199.65 o
  -9   7   3       29.52       41.04    104.14 o
  -8   7   3      114.59      169.64     78.53 o
  -7   7   3        5.30       81.98     63.02 o
  -6   7   3        3.67       15.03     60.11 o
  -5   7   3       80.08      160.51     68.65 o
  -4   7   3       20.85       36.59     50.99 o
  -3   7   3      265.59      373.39     59.04 o
  -2   7   3       74.73       58.47     47.05 o
  -1   7   3      460.06      423.62     49.07 o
   0   7   3       15.30       26.70     42.39 o
   1   7   3     1422.45     1587.71     87.95 o
   2   7   3       19.90       52.58     46.26 o
   3   7   3        1.59      -15.48     44.71 o
   4   7   3      572.52      476.04     82.99 o
   5   7   3       71.80       22.26     84.17 o
   6   7   3       28.09      -69.18     80.58 o
   7   7   3       44.22      -19.42     88.76 o
   8   7   3       72.45      135.28    109.88 o
   9   7   3       63.89       -3.56    105.17 o
  10   7   3       57.99      138.44    122.87 o
 -10   8   3       50.92       72.81    152.44 o
  -9   8   3      586.11      681.11    366.87 o
  -8   8   3     4584.99     4579.97    240.83 o
  -7   8   3     1181.45     1162.45    105.85 o
  -6   8   3      252.31      220.51     74.77 o
  -5   8   3      778.14      740.05     90.20 o
  -4   8   3     1018.13     1057.05     83.91 o
  -3   8   3       38.56        7.42     60.92 o
  -2   8   3      876.98     1051.01    100.49 o
  -1   8   3     1279.95     1349.88    144.09 o
   0   8   3     2451.73     2603.98    104.23 o
   1   8   3     1560.63     1508.05     87.19 o
   2   8   3      212.27      186.20     55.88 o
   3   8   3     4967.35     4820.02    165.81 o
   4   8   3     1327.83     1612.57    145.53 o
   5   8   3      279.05      171.01    149.02 o
   6   8   3     1831.72     1771.91    166.07 o
   7   8   3     2616.79     2718.14    201.23 o
   8   8   3      540.49      703.27    148.16 o
   9   8   3       27.43     -111.58    111.58 o
  -8   9   3       72.08      -11.82    109.33 o
  -7   9   3       86.48      -69.41    127.41 o
  -6   9   3        5.46       49.19     73.23 o
  -5   9   3      124.35       88.89    109.36 o
  -4   9   3      162.73      128.53     72.48 o
  -3   9   3       36.73      -22.20     63.55 o
  -2   9   3        7.14      -51.40     51.40 o
  -1   9   3       78.79       -2.26     59.19 o
   0   9   3       84.48       52.47     60.66 o
   1   9   3       29.22      -48.91     48.91 o
   2   9   3      872.36      809.82     90.65 o
   3   9   3       30.01      -22.33     63.16 o
   4   9   3       89.63      -51.34     94.42 o
   5   9   3       33.53       -7.62     95.09 o
   6   9   3       69.78       -4.94    141.63 o
   7   9   3       21.40     -101.60    108.97 o
  -6  10   3      171.49      260.01    117.41 o
  -5  10   3      998.93     1274.05    230.93 o
  -4  10   3      303.07      268.87    107.35 o
  -3  10   3       31.86      -49.84     98.46 o
  -2  10   3      117.77       27.25     72.73 o
  -1  10   3     1771.71     1961.25    127.04 o
   0  10   3      451.03      542.41     87.81 o
   1  10   3      250.06      102.76     88.27 o
   2  10   3      150.60      198.38    159.26 o
   3  10   3     1981.89     1978.08    174.20 o
   4  10   3     1233.82     1283.23    158.85 o
   5  10   3      279.75       81.79    113.92 o
   6  10   3      841.70      688.12    179.74 o
  -3  11   3     1826.44     2052.72    178.16 o
  -2  11   3      996.29     1104.09    237.75 o
  -1  11   3      501.11      489.26     97.62 o
   0  11   3      710.43      669.63    134.23 o
   1  11   3      505.16      337.84    116.60 o
   2  11   3      113.84      118.31    164.95 o
   3  11   3        2.28      -89.87    159.26 o
 -13   0   4        3.53       30.71    106.93 o
 -12   0   4       10.84      -87.59     87.59 o
 -11   0   4      364.69      317.61     93.17 o
 -10   0   4       68.89       10.60     74.66 o
  -9   0   4     3329.02     3419.23    164.61 o
  -8   0   4     5134.46     5449.32    185.25 o
  -7   0   4     2036.08     1786.55    146.18 o
  -6   0   4     3761.17     3641.20    129.86 o
  -5   0   4     1024.29      966.97     66.75 o
  -4   0   4     3991.55     3801.68     83.74 o
  -3   0   4    59322.97    58750.53    849.78 o
  -2   0   4   113810.67   113758.07   2179.60 o
  -1   0   4     2378.53     2114.76     88.73 o
   0   0   4     2327.72     2341.44     64.30 o
   1   0   4    11206.32    12127.95    365.16 o
   2   0   4       78.62       25.04     42.66 o
   3   0   4    30590.55    30516.44    680.27 o
   4   0   4     1204.00     1093.45     65.59 o
   5   0   4     3172.78     3270.19    115.46 o
   6   0   4    16548.39    17709.63    358.34 o
   7   0   4     5638.25     5899.64    175.96 o
   8   0   4      117.02       75.57     60.94 o
   9   0   4      807.99      995.77     97.65 o
  10   0   4      961.76     1021.27    117.88 o
  11   0   4      160.62      286.67    164.95 o
  12   0   4      294.43      432.28    187.70 o
 -13   1   4      449.85      474.72    265.06 o
 -12   1   4       36.14       86.12     67.88 o
 -11   1   4       78.14      146.66     66.36 o
 -10   1   4        0.69       79.75     60.94 o
  -9   1   4       18.56      -36.12     71.92 o
  -8   1   4        7.72      -42.36     42.36 o
  -7   1   4        3.24       10.59     33.98 o
  -6   1   4     1096.94     1180.71     57.11 o
  -5   1   4       22.51       -6.84     31.28 o
  -4   1   4     1474.72     1525.21     55.75 o
  -3   1   4     8456.75     8706.90    125.07 o
  -2   1   4     3573.55     3581.46     72.48 o
  -1   1   4      772.96      760.52     35.48 o
   0   1   4     4026.89     4365.85     84.56 o
   1   1   4     5114.39     5246.86    119.46 o
   2   1   4      987.30      937.27     55.22 o
   3   1   4       27.02       23.10     20.27 o
   4   1   4       43.67       30.04     23.98 o
   5   1   4      997.88     1127.54     55.90 o
   6   1   4        3.75       27.46     38.11 o
   7   1   4      421.77      354.30     45.00 o
   8   1   4       56.84       55.08     39.42 o
   9   1   4      328.73      234.47     61.08 o
  10   1   4      332.82      360.92     73.76 o
  11   1   4       14.34      -28.44     76.47 o
  12   1   4      101.58      -34.16    192.82 o
 -13   2   4      106.09       47.17     76.29 o
 -12   2   4      129.63      199.59     75.89 o
 -11   2   4      810.40      922.43    110.97 o
 -10   2   4      836.85      776.23     87.51 o
  -9   2   4      173.21      195.25     61.50 o
  -8   2   4     4251.27     4392.97    119.00 o
  -7   2   4     1414.00     1565.55     71.61 o
  -6   2   4      599.29      715.28     57.80 o
  -5   2   4     2733.44     2465.76     76.04 o
  -4   2   4     3051.58     2969.92     77.21 o
  -3   2   4       78.03       47.31     25.68 o
  -2   2   4     2603.43     2692.43     67.98 o
  -1   2   4     1684.97     1694.53     61.30 o
   0   2   4     8654.85     8556.84    130.86 o
   1   2   4    15897.06    16118.04    364.59 o
   2   2   4     4740.68     4984.86    146.75 o
   3   2   4     3725.47     3623.50    138.82 o
   4   2   4     4311.79     4119.91     91.34 o
   5   2   4       30.94       48.60     26.83 o
   6   2   4     3530.14     3831.83     97.80 o
   7   2   4     3749.19     3864.51    106.89 o
   8   2   4      414.22      438.91     88.53 o
   9   2   4       14.00       23.36     80.00 o
  10   2   4     3072.62     3047.00    191.85 o
  11   2   4      247.26      405.95     83.92 o
  12   2   4       40.20      -43.23    174.05 o
 -13   3   4      782.28      855.87    145.41 o
 -12   3   4        0.18      -49.09     67.73 o
 -11   3   4      930.50      936.48     95.74 o
 -10   3   4     1104.86      939.45     93.87 o
  -9   3   4      319.22      226.35     76.14 o
  -8   3   4        3.83       34.44     51.30 o
  -7   3   4     1108.96      990.67    109.78 o
  -6   3   4     5559.77     5559.36    145.96 o
  -5   3   4     1804.50     1867.79     73.00 o
  -4   3   4      277.13      225.58     34.75 o
  -3   3   4     1304.14     1268.43     53.87 o
  -2   3   4     3290.29     3088.97     96.09 o
  -1   3   4     4967.72     5287.04    108.76 o
   0   3   4     3194.15     3097.83    109.03 o
   1   3   4    28170.00    28304.78    311.88 o
   2   3   4      113.10       92.11     24.58 o
   3   3   4     1051.59     1051.69     52.71 o
   4   3   4     2091.48     2040.60     62.55 o
   5   3   4     1680.28     1602.91     62.49 o
   6   3   4       23.46        4.59     40.72 o
   7   3   4        3.69       11.40     53.24 o
   8   3   4      826.25      930.31    119.05 o
   9   3   4      933.66     1060.61    126.49 o
  10   3   4     2038.29     1817.99    223.53 o
  11   3   4      269.89       85.92    104.47 o
  12   3   4      499.93      452.26    125.41 o
 -13   4   4      212.26      103.37    110.25 o
 -12   4   4      105.21       17.43    166.09 o
 -11   4   4       80.92       66.02     67.48 o
 -10   4   4       57.99       58.27     66.17 o
  -9   4   4        6.20       39.09     60.26 o
  -8   4   4     1837.98     1656.76    129.67 o
  -7   4   4     1471.70     1444.97     92.44 o
  -6   4   4      905.64     1056.60     77.77 o
  -5   4   4     8128.66     8130.90    152.29 o
  -4   4   4     1002.95      896.95     71.25 o
  -3   4   4      193.32      177.01     35.51 o
  -2   4   4     3214.98     3211.85     85.71 o
  -1   4   4    13391.23    13341.42    178.69 o
   0   4   4     2687.65     2684.05     71.60 o
   1   4   4      360.51      393.23     39.41 o
   2   4   4     4227.22     4250.02     92.00 o
   3   4   4      430.95      329.79     36.49 o
   4   4   4     4382.71     4655.62    100.98 o
   5   4   4       88.24      129.03     34.59 o
   6   4   4      689.39      823.21     91.61 o
   7   4   4     2239.84     2255.87    219.88 o
   8   4   4      172.28      185.95     98.40 o
   9   4   4       61.73       52.77     91.00 o
  10   4   4     1130.69     1177.46    163.24 o
  11   4   4      244.27      177.20    115.62 o
 -12   5   4      227.36       92.03    115.46 o
 -11   5   4       92.25      137.38    104.38 o
 -10   5   4     1211.57     1213.76    157.67 o
  -9   5   4      516.33      428.47     77.50 o
  -8   5   4      150.48      164.70     64.64 o
  -7   5   4      561.41      555.06     74.59 o
  -6   5   4      350.91      206.08     84.50 o
  -5   5   4      796.09      831.44     63.42 o
  -4   5   4      300.89      281.94     45.87 o
  -3   5   4     2178.94     2021.04     79.52 o
  -2   5   4     3290.83     3214.11     77.50 o
  -1   5   4     2134.47     2152.29     74.37 o
   0   5   4      720.90      711.69     51.89 o
   1   5   4    23229.40    22712.35    282.00 o
   2   5   4     5267.90     5233.74    111.84 o
   3   5   4       11.10       20.57     32.85 o
   4   5   4     3883.00     3835.62    101.60 o
   5   5   4     1976.38     2015.20    103.71 o
   6   5   4      876.64      888.89     83.60 o
   7   5   4       86.88       94.50    106.36 o
   8   5   4      216.23      273.29    132.53 o
   9   5   4     1271.52     1514.40    152.88 o
  10   5   4      818.54      715.88    135.94 o
  11   5   4        2.18      -69.66    105.73 o
 -11   6   4      286.69      336.62    122.16 o
 -10   6   4       32.07        2.60     92.79 o
  -9   6   4       32.69      -11.03     84.65 o
  -8   6   4      119.34      164.86     67.41 o
  -7   6   4     2872.34     2764.21    252.07 o
  -6   6   4      269.74      331.37     68.51 o
  -5   6   4     1365.79     1359.22     81.88 o
  -4   6   4      815.34      845.50     67.24 o
  -3   6   4     2459.82     2398.68     93.79 o
  -2   6   4       27.49       18.17     31.59 o
  -1   6   4      237.18      211.68     41.00 o
   0   6   4     2530.77     2423.34     87.39 o
   1   6   4     2892.64     3000.32    103.11 o
   2   6   4      846.47      807.33     59.79 o
   3   6   4        6.87      -36.81     37.75 o
   4   6   4       47.68       57.89     91.67 o
   5   6   4       72.45       74.28     60.32 o
   6   6   4        1.60       -1.07     84.36 o
   7   6   4       93.12      -12.09     87.86 o
   8   6   4      238.16       47.57    127.98 o
   9   6   4       93.17       34.73    177.46 o
  10   6   4       65.25       72.60    120.72 o
 -11   7   4      419.88      434.37    193.39 o
 -10   7   4     2623.15     2870.91    210.23 o
  -9   7   4     1115.78     1098.25    148.84 o
  -8   7   4      844.47      778.18    149.60 o
  -7   7   4     2605.12     2704.71    137.55 o
  -6   7   4      862.35     1167.16    101.52 o
  -5   7   4      772.95      949.47    128.57 o
  -4   7   4      680.80      736.81     77.34 o
  -3   7   4     3012.34     3022.22    110.53 o
  -2   7   4     2487.89     2399.54     99.05 o
  -1   7   4      570.24      570.37     57.80 o
   0   7   4      915.32      980.39     67.98 o
   1   7   4     4759.42     4992.39    131.25 o
   2   7   4     3868.60     3847.77    117.00 o
   3   7   4     1275.76     1280.03     93.68 o
   4   7   4     6179.25     6266.15    351.43 o
   5   7   4     3485.49     3436.21    194.75 o
   6   7   4       55.89       16.61    151.30 o
   7   7   4      786.23      906.75    179.17 o
   8   7   4      611.11      604.49    137.15 o
   9   7   4      352.17      169.82    130.99 o
 -10   8   4       11.81      -74.89    191.11 o
  -9   8   4        8.11      -21.48    110.35 o
  -8   8   4      418.17      348.52    236.05 o
  -7   8   4       10.04      -11.50     65.99 o
  -6   8   4      239.44      254.53     74.87 o
  -5   8   4        5.89       14.85     54.35 o
  -4   8   4       63.54        9.59     54.24 o
  -3   8   4      474.53      355.25     65.48 o
  -2   8   4     1740.65     1849.86    147.16 o
  -1   8   4       74.03       77.08     60.12 o
   0   8   4       33.39      -26.20     55.19 o
   1   8   4      151.32      147.72     58.57 o
   2   8   4     1121.81     1281.88    103.73 o
   3   8   4        0.02      -15.39     59.34 o
   4   8   4       10.66       68.51     65.16 o
   5   8   4        5.09      -61.17     88.10 o
   6   8   4      379.92      416.44    154.14 o
   7   8   4        0.05      109.35    109.97 o
   8   8   4       13.81       91.69    120.12 o
  -8   9   4      139.67      157.16    118.24 o
  -7   9   4     1582.17     1565.21    189.41 o
  -6   9   4      263.29      252.04    101.50 o
  -5   9   4       15.09       10.12     71.58 o
  -4   9   4       25.22      -54.55     54.55 o
  -3   9   4      435.81      516.17     72.08 o
  -2   9   4     2183.60     2246.56    123.98 o
  -1   9   4     1144.08      840.78     90.50 o
   0   9   4      472.34      538.43     80.27 o
   1   9   4     1857.86     1693.91    146.18 o
   2   9   4     3081.23     3258.35    172.22 o
   3   9   4        4.78      -62.32     62.32 o
   4   9   4     1341.34     1309.22    157.55 o
   5   9   4     1077.30     1204.09    154.83 o
   6   9   4      112.20      115.54    117.68 o
   7   9   4        5.37      -80.05    108.81 o
  -6  10   4      187.21      104.83    153.00 o
  -5  10   4      284.70      323.31    112.67 o
  -4  10   4      222.71      102.52     82.46 o
  -3  10   4       13.16       55.98     69.92 o
  -2  10   4       42.21       47.33    109.56 o
  -1  10   4       23.61       -5.31     68.07 o
   0  10   4       66.56       36.04     85.35 o
   1  10   4      934.32     1053.21    359.48 o
   2  10   4      108.37      296.56     98.96 o
   3  10   4       52.05       33.34    143.34 o
   4  10   4      467.02      584.91    200.78 o
   5  10   4      150.55       94.78    169.50 o
  -3  11   4      211.57      155.71    182.58 o
  -2  11   4     1018.84     1086.30    116.45 o
  -1  11   4      161.09      131.88    102.13 o
   0  11   4      175.04      164.26    101.91 o
   1  11   4      209.76      112.21     97.26 o
   2  11   4      203.69     -129.68    144.47 o
 -13   1   5      107.48      223.43     86.70 o
 -12   1   5       48.83      -11.27     64.32 o
 -11   1   5       48.00        2.80     78.71 o
 -10   1   5     3577.57     3624.81    146.07 o
  -9   1   5     2281.20     2188.52     93.50 o
  -8   1   5      187.83      211.21     48.09 o
  -7   1   5     6143.99     6077.94    126.59 o
  -6   1   5     2950.49     3067.56     86.16 o
  -5   1   5     2201.81     2292.52     62.03 o
  -4   1   5      864.70      825.78     42.70 o
  -3   1   5    12439.24    12601.07    164.22 o
  -2   1   5    29132.04    29714.56    363.29 o
  -1   1   5      986.49      989.63     37.12 o
   0   1   5      601.24      745.87     31.95 o
   1   1   5    12225.50    12205.58    178.07 o
   2   1   5     8336.12     8436.01    169.61 o
   3   1   5       44.88       15.28     22.66 o
   4   1   5     1673.46     1345.51     50.56 o
   5   1   5     7553.42     7788.96    137.27 o
   6   1   5     1991.21     2180.35    127.91 o
   7   1   5      315.34      275.93     45.23 o
   8   1   5     1688.34     1593.50     94.11 o
   9   1   5      385.28      326.02     78.49 o
  10   1   5     1221.23     1323.88    139.35 o
  11   1   5     1147.16     1442.93    123.74 o
  12   1   5     1245.26     1139.48    364.03 o
 -13   2   5      183.46      115.54     96.38 o
 -12   2   5      105.66      114.41     73.58 o
 -11   2   5      116.09       77.39     63.51 o
 -10   2   5        1.65       90.84     69.94 o
  -9   2   5       43.57       35.42     56.55 o
  -8   2   5       40.23       73.66     54.16 o
  -7   2   5      287.75      342.65     44.71 o
  -6   2   5     3084.25     3373.67     77.88 o
  -5   2   5       85.14       75.29     31.53 o
  -4   2   5     5412.85     5521.16    106.39 o
  -3   2   5     2726.20     2624.71     72.37 o
  -2   2   5       19.35       -7.20     24.30 o
  -1   2   5     2425.94     2484.34     70.73 o
   0   2   5     2016.41     2030.17     59.05 o
   1   2   5     6923.31     6856.99    171.21 o
   2   2   5     9856.83     9639.22    195.86 o
   3   2   5     7247.35     7562.42    175.75 o
   4   2   5     2863.80     3062.60     83.17 o
   5   2   5        7.44      -26.25     26.25 o
   6   2   5      136.87      131.97     38.58 o
   7   2   5      506.86      610.94     73.38 o
   8   2   5       40.08       22.30     59.94 o
   9   2   5      619.70      719.35    155.61 o
  10   2   5     1169.30      996.26    156.65 o
  11   2   5      319.32      144.96    220.69 o
  12   2   5        0.90      168.36    189.98 o
 -13   3   5       69.72      -71.48     71.48 o
 -12   3   5      199.58      154.33     91.52 o
 -11   3   5      600.48      615.67     87.54 o
 -10   3   5      845.96      915.82     90.41 o
  -9   3   5      999.29      894.22     88.86 o
  -8   3   5      493.42      510.97     71.65 o
  -7   3   5     3988.24     3897.56    132.91 o
  -6   3   5     9231.25     9055.78    162.36 o
  -5   3   5       52.70       72.07     33.46 o
  -4   3   5     2545.56     2523.60     83.08 o
  -3   3   5     4867.44     4458.37    110.83 o
  -2   3   5     1202.37     1086.87     49.05 o
  -1   3   5     1606.20     1759.77     54.71 o
   0   3   5       56.94       17.62     21.65 o
   1   3   5     2063.77     1861.52     66.34 o
   2   3   5     5443.84     5463.47    125.28 o
   3   3   5     1029.43     1102.84     64.79 o
   4   3   5     1331.12     1237.18     59.27 o
   5   3   5     2293.45     2393.07     76.35 o
   6   3   5      122.02       45.97     51.17 o
   7   3   5      577.37      586.74    119.53 o
   8   3   5      537.02      621.47     83.84 o
   9   3   5     1481.71     1548.53    143.17 o
  10   3   5       26.54       75.16     96.03 o
  11   3   5      129.57      107.85     79.61 o
  12   3   5     1282.39     1479.07    167.70 o
 -13   4   5      916.90      963.47    152.06 o
 -12   4   5      890.54      811.29    103.85 o
 -11   4   5       90.09      -39.33     64.03 o
 -10   4   5      965.82     1030.87     97.88 o
  -9   4   5      404.96      441.35    101.61 o
  -8   4   5     1877.73     2053.21    113.25 o
  -7   4   5        1.88      -48.56     48.56 o
  -6   4   5     1009.88      987.58     66.00 o
  -5   4   5     2158.27     2009.46     80.75 o
  -4   4   5     2873.66     2848.26     98.85 o
  -3   4   5      359.86      426.11     42.50 o
  -2   4   5      678.76      658.68     40.59 o
  -1   4   5     4899.13     4591.66    100.32 o
   0   4   5     1346.32     1197.79     50.26 o
   1   4   5      349.45      298.24     34.65 o
   2   4   5      563.75      440.02     37.57 o
   3   4   5      119.99       50.54     28.98 o
   4   4   5     1282.12     1376.55     57.97 o
   5   4   5     2122.50     2030.15     99.64 o
   6   4   5     2166.91     2051.54    106.31 o
   7   4   5       16.40      -50.98     58.62 o
   8   4   5      800.77      729.97    117.43 o
   9   4   5       44.15      -56.90     83.36 o
  10   4   5      413.26      456.00    117.75 o
  11   4   5      148.49      134.07    117.53 o
 -12   5   5       39.08       33.24    106.90 o
 -11   5   5        7.12       96.20     81.36 o
 -10   5   5      200.02      236.97     75.11 o
  -9   5   5       25.35      -50.88     60.68 o
  -8   5   5      872.26      909.23     90.95 o
  -7   5   5      931.07      891.49     97.15 o
  -6   5   5      709.32      753.78     78.81 o
  -5   5   5       33.22       55.86     46.47 o
  -4   5   5     1243.29     1425.29     72.06 o
  -3   5   5      530.43      538.12     50.31 o
  -2   5   5       21.82       12.54     27.30 o
  -1   5   5      245.19      285.60     37.40 o
   0   5   5     4337.87     4457.27    101.09 o
   1   5   5     1896.86     2108.54    103.11 o
   2   5   5     3295.52     3251.69     90.56 o
   3   5   5      980.43     1065.16    106.40 o
   4   5   5     1628.88     1853.40     97.49 o
   5   5   5      725.58      687.57     75.76 o
   6   5   5      399.78      425.68    146.99 o
   7   5   5        2.72        4.34     84.73 o
   8   5   5     1304.31     1325.23    171.21 o
   9   5   5      746.22      611.03    126.37 o
  10   5   5      121.14       39.44    109.43 o
  11   5   5      511.20      359.37    129.87 o
 -11   6   5      410.13      282.12    125.13 o
 -10   6   5        0.22      -62.71     62.71 o
  -9   6   5     1337.84     1366.41    109.79 o
  -8   6   5     1334.07     1276.66    104.16 o
  -7   6   5       16.16      -53.04     58.19 o
  -6   6   5      233.82      251.29     59.79 o
  -5   6   5     2404.59     2502.01    103.20 o
  -4   6   5     5050.63     4773.12    131.36 o
  -3   6   5     1503.00     1601.01     80.54 o
  -2   6   5      264.86      206.53     46.54 o
  -1   6   5     4609.46     4323.90    109.81 o
   0   6   5     5082.16     4731.31    207.54 o
   1   6   5      544.96      477.17     50.66 o
   2   6   5     7923.16     7699.79    150.29 o
   3   6   5     6208.39     6014.96    168.63 o
   4   6   5     1736.39     1799.10    106.85 o
   5   6   5        8.11        2.22     58.50 o
   6   6   5     1557.13     1825.74    193.96 o
   7   6   5      246.30      315.57    105.27 o
   8   6   5        4.82      -24.93     96.00 o
   9   6   5      291.08       85.12    133.10 o
  10   6   5      767.03      496.79    141.24 o
 -11   7   5       15.14      -23.65    112.34 o
 -10   7   5      366.37      285.18    120.53 o
  -9   7   5      302.28      214.16     79.75 o
  -8   7   5      642.65      678.63     91.90 o
  -7   7   5      465.27      594.25    134.97 o
  -6   7   5     1092.05     1044.56     93.26 o
  -5   7   5       77.00      147.76     57.89 o
  -4   7   5      337.53      450.97     64.06 o
  -3   7   5      162.88      122.10     53.73 o
  -2   7   5       32.31       19.90     51.83 o
  -1   7   5      182.10      126.55     91.23 o
   0   7   5       33.14       -2.60     44.27 o
   1   7   5      242.52      274.82     53.59 o
   2   7   5      123.19      190.72     61.52 o
   3   7   5        3.03      -21.89     55.74 o
   4   7   5      376.63      338.10     74.82 o
   5   7   5       25.56       30.22     64.46 o
   6   7   5      150.59      144.05     96.10 o
   7   7   5      226.22      272.91    115.63 o
   8   7   5       79.59       69.97    111.11 o
   9   7   5        1.29      -31.61    115.02 o
 -10   8   5        0.63      117.12    128.04 o
  -9   8   5     1741.16     2138.92    190.03 o
  -8   8   5     1286.12     1387.37    146.78 o
  -7   8   5      475.55      508.03     90.12 o
  -6   8   5       21.17       78.27     65.99 o
  -5   8   5      837.35     1047.56     86.31 o
  -4   8   5      790.96      909.36     98.68 o
  -3   8   5       73.47       48.51     55.07 o
  -2   8   5     1510.93     1686.90    107.55 o
  -1   8   5     1619.13     1712.56    107.88 o
   0   8   5     2766.41     2822.56    127.54 o
   1   8   5      484.62      471.63     63.70 o
   2   8   5     1216.38     1157.60     98.16 o
   3   8   5      605.57      488.52     79.32 o
   4   8   5       44.35      -32.70     92.04 o
   5   8   5     2366.59     2346.70    188.27 o
   6   8   5     1762.01     2274.97    261.64 o
   7   8   5      662.69      654.03    142.35 o
   8   8   5       44.18      -17.69    120.26 o
  -8   9   5        8.89       39.88    111.14 o
  -7   9   5      559.16      622.18     98.62 o
  -6   9   5      112.71       30.15     77.21 o
  -5   9   5      530.51      577.89    101.14 o
  -4   9   5       16.82       37.48     61.74 o
  -3   9   5     1306.36     1325.06    197.29 o
  -2   9   5      262.57      236.23    104.75 o
  -1   9   5      621.21      625.98     84.84 o
   0   9   5        9.64       11.44     60.65 o
   1   9   5        3.85       -7.66     72.39 o
   2   9   5      172.30      290.01     76.06 o
   3   9   5      112.67      141.94     78.62 o
   4   9   5       18.80       53.10    102.01 o
   5   9   5       13.35      -72.10    100.83 o
   6   9   5      177.60      148.58    215.57 o
   7   9   5        3.06     -103.16    103.16 o
  -6  10   5      304.37      344.60     98.15 o
  -5  10   5     1236.69     1056.13    118.91 o
  -4  10   5      384.49      361.11    100.01 o
  -3  10   5      341.63      329.52     82.23 o
  -2  10   5     1310.65     1395.66    146.97 o
  -1  10   5     1369.19     1261.14    136.99 o
   0  10   5      328.67      345.92    102.22 o
   1  10   5       23.98      121.20     91.24 o
   2  10   5     1366.22     1231.29    142.20 o
   3  10   5     2531.15     3234.14    307.15 o
   4  10   5      391.95      523.66    130.75 o
   5  10   5      444.33      212.07    127.45 o
  -3  11   5      301.40      398.97     95.11 o
  -2  11   5       11.84       74.65    100.08 o
  -1  11   5       14.19        4.74    128.55 o
   0  11   5      347.95      139.48    131.96 o
   1  11   5      612.91      649.44    124.36 o
   2  11   5        8.73       78.49    159.26 o
 -13   0   6      357.09      483.47    147.89 o
 -12   0   6       58.44      -15.93    104.66 o
 -11   0   6       20.09      -32.99     89.87 o
 -10   0   6      166.17      100.97     78.99 o
  -9   0   6     1339.21     1012.41    104.56 o
  -8   0   6     5123.47     5120.21    179.18 o
  -7   0   6     4294.00     4631.60    187.13 o
  -6   0   6     1044.94     1021.65     56.68 o
  -5   0   6     5180.80     5197.00    109.93 o
  -4   0   6       35.51       93.13     28.49 o
  -3   0   6     1609.08     1854.08     76.72 o
  -2   0   6     2125.54     2398.63    141.06 o
  -1   0   6     5750.65     6182.21    184.86 o
   0   0   6     4428.52     4699.15    112.87 o
   1   0   6     2132.46     2150.33    101.24 o
   2   0   6     3175.70     3227.08     94.61 o
   3   0   6     4721.00     4411.22    114.42 o
   4   0   6      335.12      195.59     42.64 o
   5   0   6      219.25      181.78    139.35 o
   6   0   6    14201.21    14446.19    472.10 o
   7   0   6     8122.68     8091.21    212.97 o
   8   0   6     2097.66     2077.22    186.56 o
   9   0   6       93.39      159.26    116.03 o
  10   0   6      407.94      546.04    141.06 o
  11   0   6     1417.97     1087.53    220.69 o
  12   0   6       35.96     -129.68    172.91 o
 -13   1   6       36.45       21.14     84.42 o
 -12   1   6      256.57      231.68     86.96 o
 -11   1   6       75.56       -5.67     60.33 o
 -10   1   6       16.65       30.13     60.76 o
  -9   1   6      233.94      175.33     57.47 o
  -8   1   6        4.59       19.44     41.90 o
  -7   1   6     1089.44     1276.27     65.09 o
  -6   1   6      154.78      181.07     41.88 o
  -5   1   6      644.50      642.87     37.74 o
  -4   1   6     1531.46     1571.20     62.23 o
  -3   1   6       61.29       57.75     25.72 o
  -2   1   6     9897.24    10887.06    140.14 o
  -1   1   6     1717.56     1807.81     53.77 o
   0   1   6      121.51      123.82     22.53 o
   1   1   6     5749.17     5853.13    117.11 o
   2   1   6        0.33       25.16     28.93 o
   3   1   6        1.38      -19.66     29.88 o
   4   1   6     4452.05     5062.20     93.94 o
   5   1   6      370.56      436.15     49.62 o
   6   1   6       19.80        7.36     32.79 o
   7   1   6      268.84      215.15     56.57 o
   8   1   6      831.25      762.99     84.00 o
   9   1   6       63.96      101.82     65.93 o
  10   1   6      209.26      139.69     99.54 o
  11   1   6        0.45       35.11    146.18 o
  12   1   6       43.88       51.10    126.69 o
 -13   2   6      437.91      469.18     93.75 o
 -12   2   6      766.01      808.44     99.45 o
 -11   2   6      777.16      627.02     88.80 o
 -10   2   6      292.19      182.33     70.12 o
  -9   2   6     2024.08     2060.19    112.13 o
  -8   2   6     3610.17     3696.52    136.25 o
  -7   2   6     2117.77     2035.48     80.28 o
  -6   2   6     1957.71     1947.27     63.08 o
  -5   2   6     5286.73     5290.88    112.05 o
  -4   2   6     3503.20     3319.11    104.16 o
  -3   2   6      446.90      497.26     38.41 o
  -2   2   6     3035.06     2854.53     65.14 o
  -1   2   6     9111.10     8585.56    120.53 o
   0   2   6      101.15      114.97     27.90 o
   1   2   6      234.66      219.80     43.41 o
   2   2   6     8696.32     8335.14    185.31 o
   3   2   6     3407.21     3480.87    155.28 o
   4   2   6      980.10     1093.49     80.01 o
   5   2   6      134.88      123.67     67.65 o
   6   2   6     3997.31     4165.46    157.88 o
   7   2   6     2019.83     2173.72    123.92 o
   8   2   6      473.53      439.67     66.54 o
   9   2   6     2351.80     2648.73    111.46 o
  10   2   6     1697.34     1553.82    149.68 o
  11   2   6      972.91     1122.11    246.29 o
  12   2   6      156.12      164.96    118.26 o
 -13   3   6      737.52      870.06    108.88 o
 -12   3   6       25.44       -4.36     79.14 o
 -11   3   6      623.17      549.62    152.07 o
 -10   3   6      214.61      183.22     69.14 o
  -9   3   6      415.72      451.90     76.78 o
  -8   3   6      101.90      101.77     58.94 o
  -7   3   6     2005.68     1902.52     82.83 o
  -6   3   6     2141.55     2155.89     83.46 o
  -5   3   6       28.83       15.98     32.73 o
  -4   3   6       81.45      -11.83     28.75 o
  -3   3   6     2471.16     2406.69     78.76 o
  -2   3   6      437.13      516.33     50.91 o
  -1   3   6      163.61      170.46     31.85 o
   0   3   6       74.61       72.43     25.91 o
   1   3   6     5732.27     5618.58    238.38 o
   2   3   6     1156.42     1351.92     95.56 o
   3   3   6      128.09       96.71     65.41 o
   4   3   6     2553.77     2431.54     99.39 o
   5   3   6       45.10       31.78     48.22 o
   6   3   6      108.92      126.69     57.77 o
   7   3   6      685.67      672.10     80.81 o
   8   3   6     1089.52     1016.78     94.82 o
   9   3   6       96.58      186.12    112.62 o
  10   3   6       70.96       58.50     72.51 o
  11   3   6      243.34      220.65    113.09 o
 -13   4   6       13.42       10.21    110.69 o
 -12   4   6      386.56      372.89     89.89 o
 -11   4   6      303.95      260.72     78.23 o
 -10   4   6       85.23       94.01     94.75 o
  -9   4   6     1262.24     1218.51    100.40 o
  -8   4   6      819.90      900.97     92.50 o
  -7   4   6      741.12      778.90     65.35 o
  -6   4   6      695.54      672.22     79.31 o
  -5   4   6     1359.56     1359.76     99.01 o
  -4   4   6     1412.38     1431.14     67.09 o
  -3   4   6      392.44      454.10     46.63 o
  -2   4   6       14.35       -0.14     23.81 o
  -1   4   6      922.36      896.48     45.62 o
   0   4   6      526.16      576.09     49.23 o
   1   4   6     3459.85     3992.85    150.24 o
   2   4   6     4083.87     4064.54    148.60 o
   3   4   6     5871.37     6030.89    185.95 o
   4   4   6      352.84      400.41     91.96 o
   5   4   6     1593.43     1395.77     92.76 o
   6   4   6      957.13      910.32     84.99 o
   7   4   6     1891.87     1740.46    110.39 o
   8   4   6        8.13      -81.91     83.08 o
   9   4   6       45.89      -79.35    159.26 o
  10   4   6      319.35      423.22    116.43 o
  11   4   6      127.85       39.66     95.15 o
 -12   5   6      195.71      291.72    119.43 o
 -11   5   6     1157.96     1326.59    167.27 o
 -10   5   6      105.79      200.02     74.74 o
  -9   5   6      266.35      160.49     68.77 o
  -8   5   6      832.11      787.33     88.54 o
  -7   5   6     3358.94     3166.98    117.59 o
  -6   5   6     2209.03     2371.18     97.51 o
  -5   5   6       71.16       89.08     45.31 o
  -4   5   6     3896.10     3796.37    110.44 o
  -3   5   6     3561.85     3357.58    101.34 o
  -2   5   6      805.29      689.94     63.05 o
  -1   5   6      975.52     1027.44     52.84 o
   0   5   6     9649.57     9343.34    156.31 o
   1   5   6     5336.78     5397.22    132.02 o
   2   5   6     1208.85     1321.51     64.39 o
   3   5   6     4646.65     4561.33    158.11 o
   4   5   6     4328.16     4562.03    146.85 o
   5   5   6     5020.72     4729.23    218.87 o
   6   5   6      108.84       70.31     63.86 o
   7   5   6     1409.03     1377.82    150.16 o
   8   5   6     1192.39     1266.65    142.29 o
   9   5   6     1620.28     1439.90    349.81 o
  10   5   6       79.28      -41.11    101.66 o
 -11   6   6       14.70      -19.16     71.12 o
 -10   6   6       94.97        6.68     68.82 o
  -9   6   6      350.11      217.92     77.07 o
  -8   6   6       43.82      -57.35     60.62 o
  -7   6   6       43.95       55.90     56.00 o
  -6   6   6     1515.20     1582.58    112.30 o
  -5   6   6     1335.62     1542.50     85.70 o
  -4   6   6      105.38       85.22     49.75 o
  -3   6   6        3.11      -13.31     41.88 o
  -2   6   6       56.32       58.58     45.30 o
  -1   6   6       34.67       -3.95     36.07 o
   0   6   6        8.96       -2.79     36.56 o
   1   6   6       63.39        5.18     39.54 o
   2   6   6      193.80      174.92     57.69 o
   3   6   6     3390.11     3628.10    137.59 o
   4   6   6        0.42      -18.94     80.34 o
   5   6   6      804.75      865.77     90.80 o
   6   6   6        2.41      -82.21     82.21 o
   7   6   6       64.89      -20.39     89.36 o
   8   6   6      231.15      154.68    110.94 o
   9   6   6        1.89      -71.77    102.56 o
  10   6   6      306.85      126.12    123.87 o
 -11   7   6      370.60      535.23    140.47 o
 -10   7   6      971.67      888.15    108.68 o
  -9   7   6       51.30      139.97    106.73 o
  -8   7   6       13.42       -2.13     68.19 o
  -7   7   6     3144.18     3243.33    148.63 o
  -6   7   6      886.14      979.41     92.77 o
  -5   7   6       69.33      149.43     57.29 o
  -4   7   6     2011.50     2214.06    102.92 o
  -3   7   6     3298.09     3278.65    150.24 o
  -2   7   6     1410.10     1513.36     95.52 o
  -1   7   6      359.08      420.78     66.06 o
   0   7   6     2372.77     2330.22     95.81 o
   1   7   6     3936.25     3873.08    118.57 o
   2   7   6      107.77       79.92     62.10 o
   3   7   6       33.80      141.00     64.20 o
   4   7   6     1864.34     1916.03    117.31 o
   5   7   6     2011.86     1903.44    118.85 o
   6   7   6       23.14       33.79     94.83 o
   7   7   6      319.18      499.23    126.95 o
   8   7   6      635.66      860.05    150.58 o
   9   7   6      354.88      519.62    144.41 o
 -10   8   6      204.44      217.28    160.40 o
  -9   8   6       90.75      146.83     84.75 o
  -8   8   6       92.56       82.14     74.37 o
  -7   8   6       16.11      110.70     74.85 o
  -6   8   6      264.03      273.10     64.79 o
  -5   8   6      157.34      179.31     60.34 o
  -4   8   6       11.56      -12.75     53.51 o
  -3   8   6      196.45      179.23     65.66 o
  -2   8   6        2.97      -48.34     57.08 o
  -1   8   6     1106.11     1377.45    128.40 o
   0   8   6        3.49      -28.29     57.24 o
   1   8   6      354.65      348.79     74.27 o
   2   8   6        3.50       30.08     61.75 o
   3   8   6      453.88      513.72     81.91 o
   4   8   6      129.10       74.39     68.50 o
   5   8   6       25.00        6.21     95.30 o
   6   8   6       23.05       12.39    103.50 o
   7   8   6      257.92      225.95    126.28 o
   8   8   6        0.10      -38.80    116.43 o
  -8   9   6      223.96      440.23     95.81 o
  -7   9   6      594.01      560.88     98.62 o
  -6   9   6      865.39     1021.95     94.41 o
  -5   9   6      161.79       35.58     88.83 o
  -4   9   6      495.99      636.55     79.11 o
  -3   9   6     4287.05     4202.09    162.41 o
  -2   9   6     1051.71     1198.29    102.02 o
  -1   9   6       20.92       18.01     68.69 o
   0   9   6      901.32     1028.53    122.75 o
   1   9   6     1013.62      980.71    120.81 o
   2   9   6       31.03      130.48     71.39 o
   3   9   6      360.16      328.19    102.29 o
   4   9   6     1188.85     1341.31    151.20 o
   5   9   6     1836.56     2220.02    298.05 o
   6   9   6      108.01       94.11    121.46 o
  -6  10   6        0.69      -76.35     76.35 o
  -5  10   6       24.25        8.91     66.47 o
  -4  10   6      230.28      125.46     79.52 o
  -3  10   6       34.50      -65.44     65.44 o
  -2  10   6      179.39      140.37     75.17 o
  -1  10   6       49.20       43.46     88.82 o
   0  10   6      133.21       89.39    114.90 o
   1  10   6       95.50       16.72    192.25 o
   2  10   6      198.22       31.28     92.12 o
   3  10   6      513.86      364.03    177.46 o
   4  10   6      127.29      -90.50    108.27 o
   5  10   6       10.10     -124.00    150.16 o
  -3  11   6      713.46      618.84    191.11 o
  -2  11   6       79.65       65.92     94.02 o
  -1  11   6        3.81      -84.22     84.22 o
   0  11   6       36.20       -7.15     94.01 o
   1  11   6      436.25      702.25    129.67 o
 -13   1   7      155.21       86.17    181.44 o
 -12   1   7      437.59      284.07     89.36 o
 -11   1   7      155.98       81.54     73.29 o
 -10   1   7     1511.21     1419.20    104.38 o
  -9   1   7     1018.17      935.28     86.07 o
  -8   1   7      522.14      549.36     58.97 o
  -7   1   7     5741.43     5561.75    107.16 o
  -6   1   7    13814.35    14564.43    182.45 o
  -5   1   7     2297.96     2608.47     69.51 o
  -4   1   7    12667.55    13156.92    153.80 o
  -3   1   7    23308.58    24089.59    268.56 o
  -2   1   7      227.33      198.78     26.94 o
  -1   1   7     2079.75     2072.84     57.51 o
   0   1   7     2397.49     2433.19     59.82 o
   1   1   7     5709.33     5776.53     91.33 o
   2   1   7     3064.30     3276.68     92.56 o
   3   1   7      301.39      261.94     27.35 o
   4   1   7     8576.40     8433.37    129.81 o
   5   1   7    11765.83    11729.25    170.14 o
   6   1   7      294.15      239.25     96.61 o
   7   1   7     2098.40     2158.35    176.88 o
   8   1   7     4827.41     5052.59    164.50 o
   9   1   7       10.68      -22.12     91.58 o
  10   1   7        0.98      -64.92     64.92 o
  11   1   7     2105.11     2719.11    188.81 o
  12   1   7     1420.82     1657.40    191.32 o
 -13   2   7      104.56       -2.87     74.84 o
 -12   2   7      955.35     1029.44    106.63 o
 -11   2   7      239.80      214.94     73.73 o
 -10   2   7      808.62      723.80     97.94 o
  -9   2   7      309.04      290.31     70.40 o
  -8   2   7      104.10      103.97     56.46 o
  -7   2   7     1726.69     1679.75     74.03 o
  -6   2   7      304.81      339.24     35.75 o
  -5   2   7       12.00       -3.81     30.53 o
  -4   2   7     7324.21     7763.45    135.45 o
  -3   2   7      180.93      202.72     26.87 o
  -2   2   7      107.74      149.04     34.81 o
  -1   2   7      496.31      540.58     41.87 o
   0   2   7     3581.41     3720.59     73.82 o
   1   2   7      516.70      593.49     46.11 o
   2   2   7      987.23      944.95     77.13 o
   3   2   7     6133.75     6175.61    137.81 o
   4   2   7     1097.94     1006.96    113.73 o
   5   2   7        6.84        4.15     73.29 o
   6   2   7        8.01      -37.86     46.51 o
   7   2   7      195.33      300.88     64.69 o
   8   2   7        9.31      -25.64     52.77 o
   9   2   7        3.84       17.69     54.95 o
  10   2   7       38.55      -48.59     90.74 o
  11   2   7      184.08      216.54    111.48 o
 -13   3   7       14.74      -70.81     70.81 o
 -12   3   7      117.88       88.20     74.55 o
 -11   3   7      840.84      912.35     98.94 o
 -10   3   7     1295.06     1265.77    104.07 o
  -9   3   7     1144.80     1129.70     95.18 o
  -8   3   7      945.62      756.22     80.60 o
  -7   3   7     3074.11     3074.15    104.49 o
  -6   3   7     3521.14     3364.25    109.03 o
  -5   3   7      301.26      288.84     43.20 o
  -4   3   7     8677.48     8744.26    151.46 o
  -3   3   7     4740.45     4719.50     91.17 o
  -2   3   7       86.96       66.50     24.73 o
  -1   3   7      493.15      520.89     47.70 o
   0   3   7     2812.18     2663.62     75.56 o
   1   3   7     2016.47     1809.81     56.38 o
   2   3   7     9598.84     9651.17    219.59 o
   3   3   7     2691.67     2434.31    149.02 o
   4   3   7     4277.14     4212.55    150.82 o
   5   3   7     1926.98     1890.33    113.34 o
   6   3   7        0.10       19.52     54.91 o
   7   3   7     2388.05     2451.77    148.61 o
   8   3   7     1192.59     1125.40     83.70 o
   9   3   7       80.53      180.34     74.00 o
  10   3   7        3.15      -40.38     87.72 o
  11   3   7      220.59      237.35    118.87 o
 -13   4   7      353.85      438.68     98.20 o
 -12   4   7      923.72      961.98    138.72 o
 -11   4   7        3.05       33.93     81.20 o
 -10   4   7     1126.57     1334.27    107.35 o
  -9   4   7     1456.57     1391.45    105.99 o
  -8   4   7      805.85      839.01     89.97 o
  -7   4   7      449.76      502.12     85.84 o
  -6   4   7      718.04      660.71     73.82 o
  -5   4   7      118.77       70.31     40.22 o
  -4   4   7     2881.22     2927.24     98.31 o
  -3   4   7      222.38      201.95     39.73 o
  -2   4   7       38.62        9.73     25.18 o
  -1   4   7     4651.93     4508.71     95.88 o
   0   4   7      535.99      627.34     41.81 o
   1   4   7     1221.15     1315.90     87.76 o
   2   4   7    13141.11    12332.32    224.42 o
   3   4   7     2721.30     2891.08    112.99 o
   4   4   7      418.15      374.32     62.54 o
   5   4   7     1727.34     1829.67    163.99 o
   6   4   7       11.42       -2.38     59.86 o
   7   4   7      289.88      293.04     89.39 o
   8   4   7       20.05        8.52     87.25 o
   9   4   7        5.56       10.03     93.55 o
  10   4   7      445.95      472.43     96.01 o
  11   4   7       24.08        2.63    106.37 o
 -12   5   7       13.54       51.30     79.87 o
 -11   5   7      158.06      149.36     79.91 o
 -10   5   7      368.03      345.43     78.60 o
  -9   5   7      123.17       41.38     64.34 o
  -8   5   7     1302.35     1338.64    106.10 o
  -7   5   7     1861.89     1700.59    171.39 o
  -6   5   7      908.20      899.36     71.67 o
  -5   5   7      279.34      322.85     54.89 o
  -4   5   7     1435.93     1573.86    139.24 o
  -3   5   7      246.94      193.06     43.61 o
  -2   5   7      397.17      384.99     40.83 o
  -1   5   7       92.72       69.65     32.72 o
   0   5   7     1586.70     1720.01     73.89 o
   1   5   7     1692.75     1844.37     90.31 o
   2   5   7     4656.52     4932.14    205.02 o
   3   5   7      313.85      244.18     63.58 o
   4   5   7     2992.57     2870.41    126.36 o
   5   5   7     1579.23     1403.37    195.37 o
   6   5   7        7.29       -7.71     63.60 o
   7   5   7      901.57      851.03    304.87 o
   8   5   7      799.02      820.62    131.21 o
   9   5   7       54.18     -189.07    193.39 o
  10   5   7       20.76      -83.65    109.18 o
 -11   6   7        2.16      -85.34     92.51 o
 -10   6   7      166.20      293.90     81.68 o
  -9   6   7       24.80      -60.81     60.81 o
  -8   6   7      185.86      250.45     71.35 o
  -7   6   7      327.33      218.51     60.92 o
  -6   6   7      888.29      860.96     76.73 o
  -5   6   7     1200.99     1135.97     79.63 o
  -4   6   7     1065.31     1053.98     75.98 o
  -3   6   7      597.67      504.92     65.61 o
  -2   6   7     3526.08     3270.38    139.66 o
  -1   6   7     2815.99     2660.73     91.32 o
   0   6   7      343.10      314.86     47.10 o
   1   6   7     1503.45     1578.96     73.91 o
   2   6   7     2514.45     2661.38    121.04 o
   3   6   7      920.22      902.44     85.46 o
   4   6   7        9.31      -24.71     74.88 o
   5   6   7      364.25      381.20    208.09 o
   6   6   7      416.37      526.32     83.31 o
   7   6   7       22.89      -73.95    101.81 o
   8   6   7        0.38      -47.12    133.67 o
   9   6   7      320.51      196.52    179.17 o
 -11   7   7        0.81       -5.32    113.85 o
 -10   7   7       57.65      100.20    139.68 o
  -9   7   7      133.71      -19.08     71.73 o
  -8   7   7      116.40       61.38     68.59 o
  -7   7   7       16.66       38.00     52.72 o
  -6   7   7        1.17       17.02     51.67 o
  -5   7   7       68.77       53.74     54.90 o
  -4   7   7      397.56      405.97     64.71 o
  -3   7   7      929.93      898.51     83.28 o
  -2   7   7       37.20       96.00     54.57 o
  -1   7   7       24.43       -2.33     49.89 o
   0   7   7       83.81       64.59     46.61 o
   1   7   7      515.07      520.57    140.07 o
   2   7   7      150.86       52.51     63.50 o
   3   7   7       63.02       66.39     63.14 o
   4   7   7       81.86       64.66     65.75 o
   5   7   7      142.56      151.17     73.14 o
   6   7   7      955.81      965.89    245.15 o
   7   7   7        6.16      -94.81    101.47 o
   8   7   7       24.49       74.52    162.11 o
   9   7   7        4.19     -113.59    113.67 o
  -9   8   7     1282.62     1147.20    119.60 o
  -8   8   7     1564.00     1701.33    128.85 o
  -7   8   7      901.85      685.90     81.48 o
  -6   8   7      646.16      649.84     77.71 o
  -5   8   7      996.01      941.21    129.55 o
  -4   8   7      807.33      933.06     92.77 o
  -3   8   7        5.86       75.54     60.53 o
  -2   8   7     3495.75     3385.39    139.11 o
  -1   8   7     3278.21     3482.06    139.19 o
   0   8   7     2360.95     2607.43    160.82 o
   1   8   7     1738.95     1669.42    108.56 o
   2   8   7     1067.97     1142.11     98.23 o
   3   8   7      269.22      262.03     73.39 o
   4   8   7        4.05       11.45     66.85 o
   5   8   7      502.95      502.83    121.82 o
   6   8   7     1104.89     1282.89    159.12 o
   7   8   7     1037.95     1199.84    168.11 o
   8   8   7       14.48      175.95    129.90 o
  -8   9   7       35.16       15.91     76.40 o
  -7   9   7      240.21      134.60     81.82 o
  -6   9   7        2.43       38.90     63.52 o
  -5   9   7      169.40      104.14     64.37 o
  -4   9   7      104.19      181.04     73.00 o
  -3   9   7      296.61      172.01     70.31 o
  -2   9   7       58.09      -45.10     62.38 o
  -1   9   7        1.41      103.60     82.21 o
   0   9   7      285.00       96.56     84.71 o
   1   9   7     1164.01     1189.97    128.70 o
   2   9   7       37.38     -131.96    131.96 o
   3   9   7        2.43      -21.01     76.27 o
   4   9   7       49.15       50.91    102.12 o
   5   9   7      113.42       -0.17    105.44 o
   6   9   7       74.34      -18.00    121.77 o
  -6  10   7      428.18      542.30     88.84 o
  -5  10   7     1026.84     1294.11    119.83 o
  -4  10   7      504.88      619.04    112.12 o
  -3  10   7      218.62      308.51     83.55 o
  -2  10   7      466.78      429.59    110.34 o
  -1  10   7     1093.38     1297.34    141.55 o
   0  10   7      271.24      361.58    109.85 o
   1  10   7      290.85      317.49    124.57 o
   2  10   7     2297.65     2271.99    184.29 o
   3  10   7       15.72      106.93    155.85 o
   4  10   7      172.79      -77.53    134.80 o
  -2  11   7       31.18       -5.69    146.75 o
  -1  11   7       14.94       21.77     96.45 o
   0  11   7      439.17      218.42    167.22 o
 -13   0   8     1017.83      847.50    171.77 o
 -12   0   8      396.47      513.05    144.47 o
 -11   0   8       14.42       71.67    102.38 o
 -10   0   8      589.50      813.37    150.16 o
  -9   0   8     4382.81     4324.78    182.77 o
  -8   0   8     5102.18     5185.56    187.81 o
  -7   0   8     1261.73     1389.26     79.16 o
  -6   0   8     6860.84     7346.49    145.57 o
  -5   0   8     1253.21     1227.21     59.07 o
  -4   0   8      493.71      631.03     53.83 o
  -3   0   8     6628.96     6862.86    156.36 o
  -2   0   8    23674.37    24449.03    386.75 o
  -1   0   8     7574.40     7681.39    165.49 o
   0   0   8     5265.84     5736.31    138.49 o
   1   0   8     7525.42     7598.21    170.07 o
   2   0   8     1586.99     1519.41     79.06 o
   3   0   8     1375.47     1340.32     78.49 o
   4   0   8      599.49      511.87     81.91 o
   5   0   8     2845.10     2759.72    114.17 o
   6   0   8     3096.89     3317.10    135.68 o
   7   0   8     1821.28     1873.60    185.43 o
   8   0   8      162.26      251.41    121.72 o
   9   0   8     1183.98     1503.88    192.25 o
  10   0   8       20.96      166.09    134.23 o
  11   0   8     1086.53      857.74    177.46 o
 -13   1   8       26.73       94.20     86.24 o
 -12   1   8        4.12      -37.91     74.32 o
 -11   1   8       41.53       67.60     64.93 o
 -10   1   8        9.46      -35.52     60.12 o
  -9   1   8        4.18       65.77     58.68 o
  -8   1   8       51.13      -28.41     42.45 o
  -7   1   8        3.19      -30.45     30.45 o
  -6   1   8     1188.45     1219.06     53.25 o
  -5   1   8      523.10      535.13     66.94 o
  -4   1   8      302.49      340.22     32.30 o
  -3   1   8       94.20       83.95     25.89 o
  -2   1   8        1.18       -8.16     26.38 o
  -1   1   8     1451.39     1567.17     54.97 o
   0   1   8      829.15      951.75     42.66 o
   1   1   8      413.79      418.38     30.05 o
   2   1   8       11.29        1.81     21.18 o
   3   1   8      292.45      337.53     63.20 o
   4   1   8      285.21      250.72     46.80 o
   5   1   8       78.20       91.44     51.58 o
   6   1   8       78.43      107.15     51.47 o
   7   1   8        0.52       47.17     57.52 o
   8   1   8       12.10       74.05     74.95 o
   9   1   8      130.15      145.08     84.45 o
  10   1   8      275.41      215.38     81.69 o
  11   1   8        6.57       73.93    139.35 o
 -13   2   8     1422.28     1318.95    236.05 o
 -12   2   8     2173.93     2255.03    244.62 o
 -11   2   8      219.27      236.46     75.19 o
 -10   2   8      166.28      108.01     67.11 o
  -9   2   8     2695.21     2828.43    130.22 o
  -8   2   8     4074.45     4084.31    156.48 o
  -7   2   8      669.38      753.23     71.96 o
  -6   2   8     1485.13     1429.62     67.63 o
  -5   2   8    13584.37    13576.43    217.39 o
  -4   2   8     9123.35     9032.94    124.24 o
  -3   2   8     1030.34     1033.48     45.98 o
  -2   2   8      487.76      369.82     36.78 o
  -1   2   8     6600.18     6721.41    110.22 o
   0   2   8      151.70      134.60     25.24 o
   1   2   8      143.76       63.77     32.63 o
   2   2   8     5788.63     5944.47    134.84 o
   3   2   8     5238.39     4967.95    241.62 o
   4   2   8       37.15        5.50     39.69 o
   5   2   8     2919.01     2979.68    116.16 o
   6   2   8     5983.92     6176.40    166.16 o
   7   2   8     1038.37     1052.00     86.96 o
   8   2   8      464.16      362.22     72.86 o
   9   2   8      936.69     1084.10    143.18 o
  10   2   8      715.03      803.49    129.52 o
  11   2   8      714.13      533.26    130.22 o
 -13   3   8        4.40        9.83     80.94 o
 -12   3   8      293.15      120.47     75.57 o
 -11   3   8      155.05      179.79     74.81 o
 -10   3   8       22.39       99.52     71.46 o
  -9   3   8       14.00      -51.96     83.74 o
  -8   3   8     1014.85     1029.02     74.93 o
  -7   3   8     1449.57     1569.34     80.24 o
  -6   3   8      346.87      318.47     48.19 o
  -5   3   8      725.07      733.73     56.32 o
  -4   3   8       72.42       58.91     38.59 o
  -3   3   8     1509.10     1615.06     58.34 o
  -2   3   8      662.82      825.01     62.72 o
  -1   3   8     8486.76     9331.50    195.56 o
   0   3   8      445.67      431.31     39.37 o
   1   3   8       21.85        2.52     44.64 o
   2   3   8       29.00       21.61     46.21 o
   3   3   8      622.11      639.71    197.94 o
   4   3   8     2325.84     2270.80    138.22 o
   5   3   8      164.28       89.28     63.95 o
   6   3   8      417.44      545.92    172.91 o
   7   3   8     3742.91     3661.38    155.00 o
   8   3   8      938.93      910.55     82.21 o
   9   3   8      187.59      168.22     78.46 o
  10   3   8       30.82      -28.25     95.31 o
  11   3   8      307.09      434.42    127.92 o
 -13   4   8       30.56       11.24     79.47 o
 -12   4   8      521.94      336.98     88.97 o
 -11   4   8       44.58      -37.41     68.77 o
 -10   4   8       64.05       12.83     64.49 o
  -9   4   8     1158.09     1181.54    102.39 o
  -8   4   8       16.22       33.10     52.10 o
  -7   4   8      499.10      437.54     60.27 o
  -6   4   8      454.88      411.86     57.04 o
  -5   4   8     2206.12     2292.29     89.90 o
  -4   4   8      162.92      200.45     36.36 o
  -3   4   8     3496.03     3328.93    117.73 o
  -2   4   8     2320.03     2228.05     70.73 o
  -1   4   8     4363.26     4240.78     94.87 o
   0   4   8      199.19      174.74     32.70 o
   1   4   8      866.31      803.22     51.89 o
   2   4   8     4725.00     4852.78    139.05 o
   3   4   8     5933.97     5802.22    158.44 o
   4   4   8      438.25      477.85     69.45 o
   5   4   8     2292.19     2249.09    113.61 o
   6   4   8     2680.24     2937.33    189.59 o
   7   4   8       33.37       40.28     68.86 o
   8   4   8       20.36       72.13     88.55 o
   9   4   8      308.75      312.16    150.31 o
  10   4   8      447.26      576.71    131.38 o
 -12   5   8       78.61       59.28     76.84 o
 -11   5   8      284.12      250.14    102.72 o
 -10   5   8       62.46       75.92     71.75 o
  -9   5   8      771.05      697.54     89.96 o
  -8   5   8      172.69      115.91     57.56 o
  -7   5   8     1956.38     2093.17    104.26 o
  -6   5   8     1067.56     1002.65     84.23 o
  -5   5   8       17.53       29.21     46.07 o
  -4   5   8     1064.37     1093.15     70.33 o
  -3   5   8     6048.12     5751.32    236.96 o
  -2   5   8        5.96        1.52     35.63 o
  -1   5   8     3399.63     3651.87     95.29 o
   0   5   8     2098.61     1965.35     84.72 o
   1   5   8     1147.99     1003.01     59.77 o
   2   5   8     2020.85     1998.04    101.08 o
   3   5   8      411.67      441.41     80.16 o
   4   5   8     1994.97     2056.71    112.25 o
   5   5   8     2191.26     2377.52    160.07 o
   6   5   8       86.60       89.68     69.34 o
   7   5   8     1821.47     1867.96    121.32 o
   8   5   8     2141.20     2043.06    300.32 o
   9   5   8      419.38      449.60    175.76 o
  10   5   8       87.97       22.53    113.98 o
 -11   6   8       30.41      -77.57     91.65 o
 -10   6   8       18.33       13.22     70.09 o
  -9   6   8     1052.53     1046.58    155.52 o
  -8   6   8       12.68      -11.09     51.12 o
  -7   6   8       33.92      -28.11     52.05 o
  -6   6   8      508.24      565.31     70.93 o
  -5   6   8      429.42      379.14     63.14 o
  -4   6   8      169.37      145.78     52.50 o
  -3   6   8        5.29      -51.50     51.50 o
  -2   6   8        7.81       38.23     49.20 o
  -1   6   8      200.56      262.04     45.21 o
   0   6   8      621.45      655.32     55.83 o
   1   6   8      128.44      125.34     56.85 o
   2   6   8       20.18      -54.22     54.22 o
   3   6   8     3032.38     2680.27    147.23 o
   4   6   8      127.26      109.17     68.77 o
   5   6   8      226.96      171.03    152.47 o
   6   6   8       95.87       20.09     68.39 o
   7   6   8      160.41      169.50    103.77 o
   8   6   8        5.95      -97.83     97.83 o
   9   6   8      195.54      251.38    329.33 o
 -10   7   8      139.10      213.05     72.87 o
  -9   7   8      174.47      189.92     73.89 o
  -8   7   8       95.83      125.41     60.88 o
  -7   7   8     2892.07     3116.34    126.69 o
  -6   7   8     1288.54     1201.75     87.95 o
  -5   7   8      459.24      535.99     70.69 o
  -4   7   8     2696.56     2538.35    187.52 o
  -3   7   8     2701.98     2757.77    269.14 o
  -2   7   8        3.53      -47.12     52.03 o
  -1   7   8      491.09      507.54     70.43 o
   0   7   8      558.15      522.80     95.66 o
   1   7   8       84.64       83.72     61.29 o
   2   7   8        6.59       30.40     62.31 o
   3   7   8     1431.24     1361.20    104.64 o
   4   7   8      557.82      577.88     86.14 o
   5   7   8     1157.95     1369.35    149.28 o
   6   7   8       17.98       -3.79    101.31 o
   7   7   8      376.96      216.12    120.95 o
   8   7   8     1553.60     1622.63    179.39 o
  -9   8   8      117.06       94.22     97.38 o
  -8   8   8       92.56      218.11     82.67 o
  -7   8   8      102.33      161.54     65.33 o
  -6   8   8       19.31       51.07     58.70 o
  -5   8   8      316.38      338.32     66.55 o
  -4   8   8       42.16       72.51     61.59 o
  -3   8   8       72.55       34.71     57.66 o
  -2   8   8      103.91      140.70     62.10 o
  -1   8   8       28.17       53.45     77.72 o
   0   8   8      154.27      175.37     85.08 o
   1   8   8      508.25      476.30    112.62 o
   2   8   8       11.07      -37.08     61.90 o
   3   8   8      671.33      555.67     85.80 o
   4   8   8      252.62      270.46     82.43 o
   5   8   8       37.53       90.59    107.33 o
   6   8   8       37.06      -24.90    108.16 o
   7   8   8        7.89     -114.02    114.02 o
  -8   9   8       61.27      117.70     80.21 o
  -7   9   8      872.69      964.26     97.62 o
  -6   9   8     1661.46     1681.19    111.95 o
  -5   9   8       61.13       12.85     65.93 o
  -4   9   8     3058.82     3107.83    148.62 o
  -3   9   8     1948.53     2063.34    124.32 o
  -2   9   8       29.12       97.66     97.83 o
  -1   9   8      486.89      481.57    104.34 o
   0   9   8     1373.71     1414.26    138.30 o
   1   9   8     1783.40     1747.77    149.01 o
   2   9   8        5.98       69.14     87.69 o
   3   9   8      143.98      120.92     77.69 o
   4   9   8     1418.03     1490.83    165.23 o
   5   9   8     1547.56     1391.42    171.06 o
   6   9   8       11.69     -109.01    109.01 o
  -6  10   8      115.06      210.36    102.40 o
  -5  10   8       90.09       16.57     78.68 o
  -4  10   8      819.72      834.77    116.05 o
  -3  10   8      287.98      267.36    104.05 o
  -2  10   8      278.66      197.05    166.66 o
  -1  10   8       20.36      -62.24     88.29 o
   0  10   8       60.82      -61.64    116.03 o
   1  10   8      230.90      217.02    104.27 o
   2  10   8      703.08      797.36    127.89 o
   3  10   8      295.74      359.44    188.84 o
   4  10   8        0.69     -130.82    160.40 o
 -13   1   9       91.40      173.15     93.50 o
 -12   1   9     1040.51      988.41    173.48 o
 -11   1   9     2749.91     3011.78    187.01 o
 -10   1   9      338.76      435.49     91.92 o
  -9   1   9      227.16      173.47     85.40 o
  -8   1   9     1763.02     1719.35     81.70 o
  -7   1   9     3299.42     3336.24     88.58 o
  -6   1   9      384.05      355.18     34.07 o
  -5   1   9     8043.21     8696.40    154.02 o
  -4   1   9    11157.24    11286.04    160.67 o
  -3   1   9     8496.34     8642.20    132.55 o
  -2   1   9      581.11      648.52     39.45 o
  -1   1   9       50.66       75.32     24.57 o
   0   1   9    15992.82    17122.72    210.01 o
   1   1   9    10588.14    11056.81    152.40 o
   2   1   9       12.88       28.27     23.15 o
   3   1   9     8948.96     9178.20    137.42 o
   4   1   9    17190.58    17470.75    276.12 o
   5   1   9      296.17      281.77     74.19 o
   6   1   9      236.99      232.78     90.46 o
   7   1   9     3694.22     3769.33    182.59 o
   8   1   9     1567.01     1497.30    205.90 o
   9   1   9      343.09      366.25     96.91 o
  10   1   9      224.76      283.00    108.64 o
  11   1   9      471.26      662.84    171.21 o
 -13   2   9       97.49       -7.56    190.54 o
 -12   2   9      225.67      130.99    119.01 o
 -11   2   9       42.25       49.49     67.96 o
 -10   2   9      140.76       39.06     62.80 o
  -9   2   9       58.54      -13.87     60.92 o
  -8   2   9      781.33      782.54     66.35 o
  -7   2   9       12.40      -22.42     39.86 o
  -6   2   9     2281.25     2407.28     86.87 o
  -5   2   9     3798.97     3737.43     79.06 o
  -4   2   9      840.32      802.99     47.90 o
  -3   2   9      381.17      435.55     37.41 o
  -2   2   9     2523.01     2682.07     73.15 o
  -1   2   9       13.21       18.90     24.62 o
   0   2   9      562.57      651.10     44.94 o
   1   2   9      286.04      214.25     41.63 o
   2   2   9     3256.95     3046.99    103.27 o
   3   2   9     2878.57     2920.16    105.82 o
   4   2   9      684.86      678.73     65.28 o
   5   2   9       22.81       68.29     51.02 o
   6   2   9      548.90      615.70     74.97 o
   7   2   9       18.42      -54.77     54.77 o
   8   2   9        8.66      131.05     78.82 o
   9   2   9      711.43      831.82    104.12 o
  10   2   9        6.75      -47.66     90.34 o
  11   2   9       51.17      -62.48     99.75 o
 -13   3   9       16.74        3.36     74.48 o
 -12   3   9      507.48      295.34    102.79 o
 -11   3   9     1165.19     1273.18    111.77 o
 -10   3   9       17.13       41.55     69.59 o
  -9   3   9        2.98      131.39     66.81 o
  -8   3   9     3633.85     3678.99    121.28 o
  -7   3   9      828.07      681.50     64.38 o
  -6   3   9      762.29      697.19     60.63 o
  -5   3   9     1308.15     1419.16     99.01 o
  -4   3   9     1631.42     1576.55     59.33 o
  -3   3   9     1366.86     1382.89     57.12 o
  -2   3   9     1000.46     1004.57     49.98 o
  -1   3   9      584.68      490.66     38.18 o
   0   3   9     2874.64     2816.45     72.24 o
   1   3   9      862.10      918.65     63.40 o
   2   3   9      172.01      144.83     45.50 o
   3   3   9     1849.19     1787.51     87.74 o
   4   3   9     2103.75     2058.15     97.85 o
   5   3   9      834.65      910.69    134.45 o
   6   3   9      589.16      572.60     76.18 o
   7   3   9      926.58     1035.21     92.65 o
   8   3   9      356.83      423.92     70.88 o
   9   3   9       93.24       95.64     93.09 o
  10   3   9      557.38      486.58    124.57 o
 -12   4   9       32.52      -57.39     71.02 o
 -11   4   9        0.66        5.12     69.96 o
 -10   4   9      108.38      142.98     70.69 o
  -9   4   9      288.12      216.16     59.83 o
  -8   4   9     2110.22     2118.10    140.55 o
  -7   4   9      325.14      422.16     60.93 o
  -6   4   9      521.67      535.94     60.31 o
  -5   4   9     1253.86     1293.37     78.96 o
  -4   4   9       69.80        9.67     31.85 o
  -3   4   9       37.35       12.70     28.43 o
  -2   4   9     1757.45     1703.74    119.53 o
  -1   4   9     2297.11     2126.06     82.80 o
   0   4   9      453.09      502.14     46.21 o
   1   4   9     2496.20     2528.85     78.90 o
   2   4   9      364.36      329.98    154.14 o
   3   4   9      243.25      222.37     98.40 o
   4   4   9       21.97      -24.21     56.77 o
   5   4   9      240.51      205.93     67.67 o
   6   4   9      770.46      896.22    158.24 o
   7   4   9     1149.72     1277.54    105.15 o
   8   4   9       29.43       24.66     59.81 o
   9   4   9      337.76      400.41     91.33 o
  10   4   9      183.85      327.14    122.86 o
 -12   5   9        8.70      -36.27     82.08 o
 -11   5   9       92.76      138.52     79.05 o
 -10   5   9      200.73      140.89     75.47 o
  -9   5   9      455.12      457.53     69.64 o
  -8   5   9      243.55      238.65     61.33 o
  -7   5   9      565.04      573.40     73.05 o
  -6   5   9      506.01      400.39     84.72 o
  -5   5   9      505.55      516.47     60.57 o
  -4   5   9     1861.53     1838.31     95.20 o
  -3   5   9      637.70      558.16     68.01 o
  -2   5   9        2.90        1.87     55.90 o
  -1   5   9     3004.39     3100.58     90.98 o
   0   5   9     2098.03     1989.60     86.70 o
   1   5   9       29.54      -46.15     46.15 o
   2   5   9      707.47      831.88     80.40 o
   3   5   9      111.89       62.67     62.30 o
   4   5   9     1926.35     1998.93    115.51 o
   5   5   9      676.32      563.46     86.92 o
   6   5   9     1385.87     1389.58    108.29 o
   7   5   9      508.79      677.80    114.54 o
   8   5   9      305.56      243.23    111.26 o
   9   5   9        8.54      -39.85    114.50 o
 -11   6   9        2.91       40.16     77.78 o
 -10   6   9       93.66      204.96     82.93 o
  -9   6   9      705.14      836.08    119.33 o
  -8   6   9      573.88      595.03     74.47 o
  -7   6   9       65.29       -3.60     51.26 o
  -6   6   9     4431.40     4703.16    143.21 o
  -5   6   9     4931.75     4905.52    237.10 o
  -4   6   9     1490.60     1644.59    147.45 o
  -3   6   9     1941.24     1963.79    115.22 o
  -2   6   9     4032.14     4164.65    134.45 o
  -1   6   9     1020.22     1072.44     77.89 o
   0   6   9       10.40       18.32     52.11 o
   1   6   9     1213.88     1176.00     89.09 o
   2   6   9     9829.56     9506.89    224.25 o
   3   6   9     5671.59     5679.81    239.14 o
   4   6   9      299.04      197.26     75.12 o
   5   6   9      494.33      564.58     93.39 o
   6   6   9     2127.49     2017.53    127.87 o
   7   6   9     1161.61     1167.81    151.62 o
   8   6   9      439.97       29.58    155.28 o
   9   6   9      633.44      804.35    150.71 o
 -10   7   9       36.57       52.46     77.40 o
  -9   7   9       22.41      -33.00     69.65 o
  -8   7   9     1101.24     1028.59     91.97 o
  -7   7   9       72.56       80.81     65.68 o
  -6   7   9      341.09      378.35     91.95 o
  -5   7   9      381.04      470.41     75.90 o
  -4   7   9       79.39       79.61     61.01 o
  -3   7   9      456.17      407.79     71.45 o
  -2   7   9       41.73       31.78     57.28 o
  -1   7   9        0.95      -65.39     72.18 o
   0   7   9       41.84       12.49     84.18 o
   1   7   9        2.17       73.73     63.32 o
   2   7   9      173.07      191.74     69.53 o
   3   7   9      118.76       78.32     64.49 o
   4   7   9       56.82       12.00     64.95 o
   5   7   9        6.67       13.26     70.61 o
   6   7   9       56.87      -23.66    101.22 o
   7   7   9       67.06     -104.77    104.77 o
   8   7   9      383.19      401.25    135.08 o
  -9   8   9     1303.75     1235.09    137.63 o
  -8   8   9      497.02      554.99     82.44 o
  -7   8   9      626.45      504.59     78.39 o
  -6   8   9     1350.19     1501.20    101.91 o
  -5   8   9     1324.86     1254.15    103.11 o
  -4   8   9      524.57      499.42     78.39 o
  -3   8   9      309.35      242.33     68.14 o
  -2   8   9     3274.80     2926.37    170.86 o
  -1   8   9     1236.44     1165.19    123.68 o
   0   8   9     1260.37     1351.72    322.50 o
   1   8   9      152.52      201.81     89.08 o
   2   8   9      303.90      222.88     75.34 o
   3   8   9      222.25      376.45     83.12 o
   4   8   9       84.91      -17.91     72.50 o
   5   8   9     1003.98     1303.39    158.79 o
   6   8   9     1225.84     1230.56    166.49 o
   7   8   9      257.26      207.33    134.27 o
  -8   9   9        8.90       44.22     84.44 o
  -7   9   9      833.13      861.71     96.49 o
  -6   9   9      122.39      208.28     76.63 o
  -5   9   9      117.81      162.04     76.24 o
  -4   9   9      230.44      103.33     71.49 o
  -3   9   9      339.09      331.46    142.77 o
  -2   9   9      444.32      441.97    103.89 o
  -1   9   9      245.02      207.61     96.10 o
   0   9   9      339.96      326.25    179.74 o
   1   9   9      116.58       80.34    149.59 o
   2   9   9       24.68      -81.61     84.98 o
   3   9   9      210.65      -62.06    261.07 o
   4   9   9       94.03      111.21    100.88 o
   5   9   9       19.70       -8.39    110.50 o
  -5  10   9      439.47      479.70     95.49 o
  -4  10   9        1.60      -32.31     90.03 o
  -3  10   9      231.06      421.50    109.62 o
  -2  10   9     1109.90     1438.39    153.21 o
  -1  10   9      512.10      602.90    142.20 o
   0  10   9       35.75       32.52     93.90 o
   1  10   9     1457.58     1433.17    152.71 o
   2  10   9      187.24      452.97    141.06 o
   3  10   9      501.64      428.54    176.33 o
 -13   0  10      571.10      334.45    150.16 o
 -12   0  10     1348.65     1027.24    179.74 o
 -11   0  10      580.36      507.36    141.06 o
 -10   0  10     3750.71     3324.01    252.54 o
  -9   0  10      885.19      992.90    108.97 o
  -8   0  10      290.99      171.83     75.80 o
  -7   0  10       13.95        6.97     40.36 o
  -6   0  10       21.78       65.50     45.09 o
  -5   0  10     2842.07     2780.79    110.35 o
  -4   0  10     2029.05     2027.86     96.84 o
  -3   0  10     2441.72     2545.12    106.52 o
  -2   0  10     9038.63     9273.58    200.69 o
  -1   0  10     6353.64     6729.97    164.42 o
   0   0  10     1043.41     1054.89     68.80 o
   1   0  10     3110.48     3234.81    112.52 o
   2   0  10     3996.48     3909.28    124.65 o
   3   0  10     2045.39     2125.77     97.57 o
   4   0  10     4792.40     4516.36    262.78 o
   5   0  10     9225.52     9363.43    365.16 o
   6   0  10     6016.20     5810.76    304.87 o
   7   0  10     1418.09     1559.62    191.11 o
   8   0  10       13.03      -79.63    102.38 o
   9   0  10      712.92     1054.54    180.88 o
  10   0  10      441.42       54.60    131.96 o
  11   0  10      154.34       38.68    143.34 o
 -13   1  10        0.01      -79.20     79.20 o
 -12   1  10       20.65       73.84     84.06 o
 -11   1  10      186.92       70.58     82.45 o
 -10   1  10      119.06      155.69     69.98 o
  -9   1  10       54.22       57.95     63.39 o
  -8   1  10       37.04      -22.19     42.34 o
  -7   1  10      132.02      134.19     44.18 o
  -6   1  10       85.55       68.47     31.45 o
  -5   1  10      270.03      242.17     34.98 o
  -4   1  10      762.05      878.36     48.08 o
  -3   1  10       61.73       85.09     28.50 o
  -2   1  10      298.80      320.59     39.68 o
  -1   1  10     3424.79     3735.19    131.03 o
   0   1  10       70.38       53.40     27.90 o
   1   1  10        0.49        1.24     24.70 o
   2   1  10      200.47      210.86     31.12 o
   3   1  10      404.57      474.51     38.56 o
   4   1  10      528.81      512.92     60.61 o
   5   1  10      108.14       46.21     71.96 o
   6   1  10        7.03      -25.05     86.46 o
   7   1  10      434.69      475.88     96.81 o
   8   1  10     1425.55     1544.85    171.77 o
   9   1  10       89.68       52.08     84.86 o
  10   1  10       13.94      -19.31     93.74 o
  11   1  10       61.61      183.90    129.12 o
 -13   2  10     1564.65     1317.79    262.78 o
 -12   2  10      745.25      658.38     96.36 o
 -11   2  10      475.79      307.52     79.33 o
 -10   2  10     2520.79     2554.34    189.41 o
  -9   2  10      870.50      843.80     72.14 o
  -8   2  10      914.57      888.72     69.43 o
  -7   2  10      604.76      673.79     61.24 o
  -6   2  10     3182.43     3168.47    100.88 o
  -5   2  10     6820.91     6714.35    120.91 o
  -4   2  10      390.82      409.60     64.71 o
  -3   2  10     3526.67     3872.54     91.30 o
  -2   2  10     5709.90     5635.23    108.04 o
  -1   2  10      231.61      207.14     32.31 o
   0   2  10      159.93      198.92     35.63 o
   1   2  10     3094.48     3114.77    101.56 o
   2   2  10     3501.51     3131.09    108.22 o
   3   2  10     2553.94     2782.43    108.44 o
   4   2  10      771.35      708.96     70.45 o
   5   2  10     3097.96     3056.89    126.59 o
   6   2  10      116.54       72.11     61.03 o
   7   2  10      664.73      626.77    106.95 o
   8   2  10     1256.32     1252.22    158.69 o
   9   2  10     1405.86     1812.46    184.86 o
  10   2  10      160.88      280.49    118.57 o
 -13   3  10       67.09       22.08     82.72 o
 -12   3  10      171.74        1.83     76.95 o
 -11   3  10      126.59       56.38     71.42 o
 -10   3  10      624.30      601.43    144.60 o
  -9   3  10       53.61       95.69     53.12 o
  -8   3  10     1239.08     1301.57     81.96 o
  -7   3  10     3488.11     3608.98    117.19 o
  -6   3  10     2892.78     2950.44    143.01 o
  -5   3  10      175.98      140.77     49.67 o
  -4   3  10      875.80      880.26     49.50 o
  -3   3  10     7073.28     7482.64    131.68 o
  -2   3  10       20.26       44.79     29.10 o
  -1   3  10     2512.69     2641.06     75.76 o
   0   3  10      596.61      568.91     41.41 o
   1   3  10      337.03      240.60     77.89 o
   2   3  10     1247.11     1264.52     77.54 o
   3   3  10       26.51       -7.12     44.74 o
   4   3  10      349.65      355.52     77.08 o
   5   3  10      302.05      240.04     65.13 o
   6   3  10      122.87       65.79     75.12 o
   7   3  10      939.89      997.42     94.23 o
   8   3  10     1152.59     1151.56    192.86 o
   9   3  10       14.07       36.84     77.77 o
  10   3  10      159.82      101.88    109.87 o
 -12   4  10       75.45       68.51     80.16 o
 -11   4  10       85.73       23.01     71.69 o
 -10   4  10      214.11      142.56     78.21 o
  -9   4  10     1017.84      937.41     80.36 o
  -8   4  10     1940.89     2070.89     99.69 o
  -7   4  10      415.24      398.35     63.22 o
  -6   4  10     1586.76     1497.80     83.00 o
  -5   4  10     3594.59     3618.10    204.46 o
  -4   4  10       55.06       -3.53     30.43 o
  -3   4  10      800.02      752.25     49.79 o
  -2   4  10     7157.29     6984.53    130.03 o
  -1   4  10      703.82      713.99     52.54 o
   0   4  10       30.25        4.98     27.80 o
   1   4  10     2283.99     2422.87    131.50 o
   2   4  10      307.28      448.05     79.59 o
   3   4  10     2139.76     1970.28    128.70 o
   4   4  10       36.07       92.79     76.79 o
   5   4  10     1897.85     1870.84     98.09 o
   6   4  10     3129.03     2872.57    172.35 o
   7   4  10      521.97      593.00     74.83 o
   8   4  10        9.47      -33.69     59.72 o
   9   4  10      770.91      704.08    129.68 o
  10   4  10       81.89       30.37    110.05 o
 -12   5  10       29.97        5.18     78.82 o
 -11   5  10      752.71      817.55    113.33 o
 -10   5  10       46.97      -29.70     66.70 o
  -9   5  10        2.75      -27.49     51.45 o
  -8   5  10     1021.80     1066.25     82.77 o
  -7   5  10      577.99      568.25     79.31 o
  -6   5  10     1014.69      985.12     77.80 o
  -5   5  10      102.56      103.52     55.80 o
  -4   5  10     1849.85     1722.33     95.36 o
  -3   5  10      942.71      977.61     59.08 o
  -2   5  10      331.10      434.48     67.05 o
  -1   5  10     3167.57     3268.74     96.11 o
   0   5  10     1575.63     1517.47     91.85 o
   1   5  10       15.31       61.82     55.53 o
   2   5  10       73.34       63.57     60.06 o
   3   5  10     5089.12     4922.39    165.03 o
   4   5  10      594.09      722.69     89.75 o
   5   5  10      115.10      227.08     76.05 o
   6   5  10      369.21      369.51     82.89 o
   7   5  10     3354.41     3413.13    161.23 o
   8   5  10     1039.01     1354.39    220.83 o
   9   5  10      153.88      203.24     91.40 o
 -11   6  10        5.10      -11.05     75.12 o
 -10   6  10      414.49      276.93    115.68 o
  -9   6  10       85.53       23.93    110.83 o
  -8   6  10       22.43      -43.42     52.36 o
  -7   6  10      211.19      107.49     56.00 o
  -6   6  10      308.44      242.21     62.67 o
  -5   6  10      732.33      739.66     82.24 o
  -4   6  10        3.15       17.74     54.57 o
  -3   6  10      140.61      108.07     56.15 o
  -2   6  10      225.26      280.49     60.17 o
  -1   6  10        2.35       53.39    139.92 o
   0   6  10       91.77      112.69     59.75 o
   1   6  10      256.12      321.45     71.33 o
   2   6  10      176.72      185.95    100.40 o
   3   6  10      347.61      465.03     83.23 o
   4   6  10      593.67      654.34     89.77 o
   5   6  10        8.78       -6.57     81.03 o
   6   6  10      914.25      946.68    104.43 o
   7   6  10       33.43       65.17    104.64 o
   8   6  10      229.90       45.30    114.15 o
 -10   7  10      304.21      341.21     97.08 o
  -9   7  10      245.21      300.09     75.70 o
  -8   7  10       30.61       16.64     60.31 o
  -7   7  10      778.46      821.56    106.73 o
  -6   7  10      299.08      369.47     66.32 o
  -5   7  10       17.26      -43.33     55.20 o
  -4   7  10     1383.66     1438.31    100.28 o
  -3   7  10     1527.78     1507.84    100.48 o
  -2   7  10      566.58      642.82     86.09 o
  -1   7  10      869.31      860.68    112.76 o
   0   7  10     1648.19     1932.18    143.98 o
   1   7  10     2733.84     2618.19    132.50 o
   2   7  10      298.39      324.53     76.83 o
   3   7  10      868.93      822.85     93.41 o
   4   7  10     1526.01     1498.82    160.73 o
   5   7  10       59.86      -20.09     73.42 o
   6   7  10        2.10      -68.32    102.03 o
   7   7  10     1265.70     1562.23    403.27 o
  -9   8  10        1.23      -67.52    107.08 o
  -8   8  10       21.42       -7.02     63.17 o
  -7   8  10        0.00       78.63     62.92 o
  -6   8  10        3.20       60.76     66.11 o
  -5   8  10      123.74      206.69     69.92 o
  -4   8  10       91.40      137.06     67.99 o
  -3   8  10      669.26      691.53     84.79 o
  -2   8  10      260.45      234.36     91.66 o
  -1   8  10      424.49      271.97     93.86 o
   0   8  10        6.38      -35.14     78.28 o
   1   8  10      239.57      261.13     92.65 o
   2   8  10      101.70       -0.69     89.87 o
   3   8  10        0.90      -62.29     78.90 o
   4   8  10      186.50       95.68     79.80 o
   5   8  10        4.57      -18.35     80.56 o
   6   8  10        4.73     -130.25    130.25 o
  -7   9  10      943.21     1025.43    112.75 o
  -6   9  10      164.09       87.45     73.74 o
  -5   9  10     1105.42     1104.43    145.90 o
  -4   9  10     1775.98     1649.45    119.74 o
  -3   9  10     2012.94     1799.42    155.43 o
  -2   9  10      117.51      -55.20     80.20 o
  -1   9  10      383.33      423.24    107.52 o
   0   9  10     1856.43     1981.55    161.55 o
   1   9  10      243.39      299.46    210.45 o
   2   9  10       99.61      -88.62    153.00 o
   3   9  10     2004.93     2021.32    169.08 o
   4   9  10     1966.24     2036.70    184.10 o
   5   9  10      256.42      209.07    236.62 o
  -5  10  10       73.36      158.34    196.80 o
  -4  10  10       19.50       68.95    132.53 o
  -3  10  10        2.69      200.44     98.85 o
  -2  10  10      180.23      123.48     98.42 o
  -1  10  10       16.66       32.34     94.27 o
   0  10  10      290.95      355.24    112.06 o
   1  10  10       78.71      -33.92    163.81 o
   2  10  10      372.66      313.58    117.75 o
 -13   1  11        1.90       35.83     90.09 o
 -12   1  11     1354.99     1130.76    186.56 o
 -11   1  11     1829.08     1850.61    148.00 o
 -10   1  11       14.70        6.14     61.21 o
  -9   1  11     1168.97     1133.85    146.86 o
  -8   1  11      469.68      485.43     59.00 o
  -7   1  11      514.69      477.58     61.16 o
  -6   1  11      789.93      846.65     51.88 o
  -5   1  11      232.15      210.20     36.01 o
  -4   1  11     2203.18     2052.25     72.29 o
  -3   1  11     6072.29     6151.41    117.19 o
  -2   1  11      834.96      902.91     49.31 o
  -1   1  11     4967.60     5156.25    104.14 o
   0   1  11     5969.03     5922.25    110.73 o
   1   1  11      871.45      866.83     57.63 o
   2   1  11     2950.78     3035.67     79.40 o
   3   1  11     4736.89     4792.27    184.39 o
   4   1  11     6295.28     6113.96    156.03 o
   5   1  11      184.18      180.84    100.68 o
   6   1  11      337.41      223.03     86.86 o
   7   1  11      385.86      444.98    102.38 o
   8   1  11        9.14      -65.27     84.18 o
   9   1  11       50.76      134.41     96.00 o
  10   1  11      382.26      493.58    120.82 o
 -13   2  11       44.70      121.67     98.85 o
 -12   2  11       11.63      -22.60     80.33 o
 -11   2  11      224.98       99.22     72.37 o
 -10   2  11       35.72      -66.26     66.26 o
  -9   2  11      335.48      354.55     61.67 o
  -8   2  11      719.44      657.43     94.91 o
  -7   2  11      954.04      834.62     65.96 o
  -6   2  11     5469.13     5558.50    148.81 o
  -5   2  11     1157.78     1275.02     76.19 o
  -4   2  11     2056.13     2154.82     75.10 o
  -3   2  11     1733.88     1887.86     71.23 o
  -2   2  11     2774.58     2788.34     81.57 o
  -1   2  11     1257.54     1489.57     60.78 o
   0   2  11        5.25       19.36     46.96 o
   1   2  11      709.21      731.22     60.60 o
   2   2  11      510.73      537.12     60.50 o
   3   2  11     1781.87     1984.57     95.35 o
   4   2  11      383.94      429.95     78.31 o
   5   2  11      496.42      492.97     71.49 o
   6   2  11     1819.58     1893.52    141.93 o
   7   2  11      407.92      377.82     96.49 o
   8   2  11     1438.95     1452.27    141.33 o
   9   2  11      846.24      757.97    128.30 o
  10   2  11        0.87      153.70    111.00 o
 -13   3  11        6.08       11.77     81.87 o
 -12   3  11      455.63      406.38     89.87 o
 -11   3  11     1662.85     1637.05    123.89 o
 -10   3  11       19.44       57.14     67.55 o
  -9   3  11        2.41       -3.56     51.68 o
  -8   3  11      921.56      945.23    115.43 o
  -7   3  11      190.11       87.12     55.99 o
  -6   3  11       35.86       77.05     50.39 o
  -5   3  11      105.61       54.60     45.80 o
  -4   3  11     1965.09     1968.15     74.29 o
  -3   3  11     3870.72     3920.65     96.20 o
  -2   3  11       40.33       19.78     29.53 o
  -1   3  11     1848.92     1773.41     66.81 o
   0   3  11     5052.74     4976.92    101.29 o
   1   3  11      183.60      115.22     46.55 o
   2   3  11       18.53        1.98     45.35 o
   3   3  11     1791.62     1532.83     89.97 o
   4   3  11     1247.68     1196.83     88.86 o
   5   3  11       64.53       89.61     60.77 o
   6   3  11      500.26      516.15     84.92 o
   7   3  11     1282.25     1653.89    141.57 o
   8   3  11      585.08      590.46    115.70 o
   9   3  11        0.24      -41.85     75.57 o
  10   3  11      176.30      122.63    162.67 o
 -12   4  11       76.30       93.25     81.83 o
 -11   4  11        4.91      -54.57     68.94 o
 -10   4  11      166.56       82.66     57.04 o
  -9   4  11     1673.32     1803.36     97.59 o
  -8   4  11     1305.41     1219.22     92.93 o
  -7   4  11      222.43      158.21     70.28 o
  -6   4  11     5527.42     5222.06    342.00 o
  -5   4  11     5142.01     5357.48    184.06 o
  -4   4  11      417.26      510.59     62.70 o
  -3   4  11     3379.41     3416.16     94.84 o
  -2   4  11     5630.70     6218.53    126.06 o
  -1   4  11      618.10      640.32     48.97 o
   0   4  11     1738.85     1854.39     92.54 o
   1   4  11       50.88       56.52     49.38 o
   2   4  11     3359.33     3312.86    128.55 o
   3   4  11      917.16      947.16     86.18 o
   4   4  11     1744.14     1702.41    105.44 o
   5   4  11     2310.92     2577.33    219.16 o
   6   4  11     5362.27     5089.18    152.98 o
   7   4  11      905.73      805.37     84.65 o
   8   4  11     1821.57     1757.38    130.01 o
   9   4  11      753.14      802.28    189.98 o
 -12   5  11       51.78      -48.57    111.19 o
 -11   5  11       20.23       85.73    102.79 o
 -10   5  11      144.70      130.40     64.43 o
  -9   5  11      128.05       66.67     58.82 o
  -8   5  11     2016.74     1893.37    101.36 o
  -7   5  11      880.83      933.51     80.86 o
  -6   5  11      137.75      214.21     84.92 o
  -5   5  11      867.82      959.94     82.73 o
  -4   5  11     1674.08     1577.79     94.21 o
  -3   5  11        6.94        8.68     37.67 o
  -2   5  11     1119.87     1225.09     90.31 o
  -1   5  11     1547.68     1592.79     65.16 o
   0   5  11      489.89      515.91     72.81 o
   1   5  11     1553.67     1455.75     99.41 o
   2   5  11      873.98      883.23     88.23 o
   3   5  11      735.86      726.12     87.83 o
   4   5  11     1073.93      962.85    108.16 o
   5   5  11      165.99      118.39     71.23 o
   6   5  11      762.58      782.63    105.90 o
   7   5  11      814.53      753.16     88.62 o
   8   5  11      702.03      753.29    108.53 o
   9   5  11        1.10      -53.38     95.80 o
 -11   6  11       33.94      -19.41     79.50 o
 -10   6  11      207.80      242.93    100.43 o
  -9   6  11      766.79      744.39     85.36 o
  -8   6  11      608.23      572.12     75.22 o
  -7   6  11       69.97       75.18     57.51 o
  -6   6  11     4486.09     4366.89    155.59 o
  -5   6  11     4520.36     4205.49    167.28 o
  -4   6  11       52.15       30.51     98.89 o
  -3   6  11     2309.85     2188.76    111.03 o
  -2   6  11     3152.21     2942.24    120.16 o
  -1   6  11      591.31      437.96     96.44 o
   0   6  11       60.03       20.82     60.67 o
   1   6  11      877.31     1075.24    210.16 o
   2   6  11     1922.80     2060.95    120.76 o
   3   6  11     3437.17     3212.53    146.52 o
   4   6  11        4.06       36.74     69.67 o
   5   6  11      912.83     1023.43    106.18 o
   6   6  11     2595.16     2593.61    146.58 o
   7   6  11       17.52       62.77    112.28 o
   8   6  11      511.98      488.75    108.09 o
 -10   7  11      196.61      -11.92     80.94 o
  -9   7  11        5.83      126.73     69.02 o
  -8   7  11       20.71      -22.63     74.18 o
  -7   7  11      300.72      197.01     65.41 o
  -6   7  11     1394.45     1347.36    104.31 o
  -5   7  11      126.02      124.41     72.22 o
  -4   7  11      594.83      624.42     79.48 o
  -3   7  11       25.75       64.92     57.04 o
  -2   7  11       26.37      -13.73     75.50 o
  -1   7  11        0.35      -71.96     71.96 o
   0   7  11       34.56      -57.83     76.66 o
   1   7  11      888.79     1052.20     98.48 o
   2   7  11      108.27      129.96     72.68 o
   3   7  11     1515.40     1478.99    115.95 o
   4   7  11        1.48       41.19     76.17 o
   5   7  11      165.95      135.62     85.88 o
   6   7  11       45.53      102.38     86.91 o
   7   7  11      201.83      171.03    123.56 o
  -9   8  11      733.97      741.52     91.89 o
  -8   8  11      305.53      319.90     77.34 o
  -7   8  11       10.09      108.04     69.79 o
  -6   8  11     1622.33     1593.86    117.49 o
  -5   8  11     1301.03     1433.33    110.53 o
  -4   8  11       17.94      -34.91     59.14 o
  -3   8  11     2828.04     2757.83    174.28 o
  -2   8  11     3472.88     3566.49    390.76 o
  -1   8  11      440.38      462.88    104.42 o
   0   8  11        6.23        5.01     83.24 o
   1   8  11     1099.45     1138.73    132.32 o
   2   8  11      459.19      555.35    110.06 o
   3   8  11     1690.36     1579.59    124.55 o
   4   8  11     1074.85      906.05    111.15 o
   5   8  11     1518.35     1953.69    301.49 o
   6   8  11     1228.80     1355.53    177.26 o
  -7   9  11        0.84       24.19     73.96 o
  -6   9  11      104.01      167.32     77.50 o
  -5   9  11      163.55      202.19     77.87 o
  -4   9  11      244.83       56.40    139.92 o
  -3   9  11        0.45      -46.97     82.28 o
  -2   9  11      127.45       58.20     90.65 o
  -1   9  11      203.21      161.54     99.12 o
   0   9  11       11.36       -4.08     87.19 o
   1   9  11       46.86       17.26     92.79 o
   2   9  11        0.71       74.50     96.21 o
   3   9  11      201.75      127.64    109.21 o
   4   9  11        3.85      -36.67    144.19 o
  -4  10  11       71.79      123.14    135.37 o
  -3  10  11      345.97      312.11    232.07 o
  -2  10  11      577.95      489.09    119.34 o
  -1  10  11      127.27      104.45    105.12 o
   0  10  11      337.45      162.34    112.19 o
   1  10  11       24.36      -18.04     99.46 o
 -13   0  12      304.19      663.21    170.64 o
 -12   0  12        9.94       81.91    126.27 o
 -10   0  12     2055.67     2178.47    219.55 o
  -9   0  12       40.95       51.19    105.80 o
  -8   0  12       73.25       11.38     93.28 o
  -7   0  12      175.13      221.62     61.14 o
  -6   0  12      415.33      430.35     65.28 o
  -5   0  12       89.64       31.73     46.00 o
  -4   0  12       44.18       -3.95     42.98 o
  -3   0  12     3612.22     3596.48    131.92 o
  -2   0  12    22570.86    23861.40    410.61 o
  -1   0  12       32.83      -21.45     39.90 o
   0   0  12      376.96      433.72     57.67 o
   1   0  12     2683.17     2479.16    112.52 o
   2   0  12      793.57      792.39    151.30 o
   3   0  12     1443.58     1408.32    153.57 o
   4   0  12     1145.34     1150.09    156.99 o
   5   0  12     3861.90     3632.30    260.51 o
   6   0  12     1055.84      822.47    160.40 o
   7   0  12      115.52       98.97    119.45 o
   8   0  12      201.56       94.42    129.68 o
   9   0  12     2682.93     2820.06    268.47 o
  10   0  12       83.13     -127.41    127.41 o
 -13   1  12       42.47       42.66     86.86 o
 -12   1  12       14.64      139.56     87.40 o
 -11   1  12      157.39      262.03     96.12 o
 -10   1  12       65.93      103.18     77.72 o
  -9   1  12       12.41       55.20     64.93 o
  -8   1  12       99.83       -1.07     69.30 o
  -7   1  12       20.39       42.88     55.69 o
  -6   1  12       91.86       81.98     38.75 o
  -5   1  12      370.20      371.48     43.13 o
  -4   1  12      288.40      346.20     40.80 o
  -3   1  12       73.35       94.15     40.88 o
  -2   1  12      117.37      117.05     33.06 o
  -1   1  12       37.99       29.37     36.78 o
   0   1  12      864.52      972.16     56.15 o
   1   1  12      133.48      174.38     33.43 o
   2   1  12        1.94      -41.42     41.42 o
   3   1  12      111.34      134.71     50.81 o
   4   1  12       55.83       39.09     51.95 o
   5   1  12       85.70      152.03     82.09 o
   6   1  12        2.63      -24.48     73.95 o
   7   1  12      501.61      475.19    102.44 o
   8   1  12      260.69       73.21     88.91 o
   9   1  12       23.32      -23.90     93.74 o
  10   1  12       34.09     -102.12    102.12 o
 -13   2  12     1120.90     1126.78    142.38 o
 -12   2  12      164.07       66.55     88.08 o
 -11   2  12      762.52      742.67     96.99 o
 -10   2  12     2679.57     2485.35    154.38 o
  -9   2  12      386.25      382.13     79.58 o
  -8   2  12      594.46      670.94     70.18 o
  -7   2  12     2867.37     2679.67    117.33 o
  -6   2  12     3676.35     3885.88    130.70 o
  -5   2  12     6757.95     6746.81    132.11 o
  -4   2  12     1145.36     1265.61     61.79 o
  -3   2  12      773.91      778.57     52.04 o
  -2   2  12     7299.87     7566.82    136.60 o
  -1   2  12     2075.28     2028.36     72.39 o
   0   2  12      758.82      689.68     46.34 o
   1   2  12     2458.69     2458.62    152.10 o
   2   2  12     4427.67     4180.14    132.64 o
   3   2  12      117.76       58.20     51.77 o
   4   2  12     1152.14      965.97    135.71 o
   5   2  12     2497.06     2384.44    130.33 o
   6   2  12      860.56      942.97    115.98 o
   7   2  12       23.90       19.88     77.10 o
   8   2  12      917.16      922.29    127.78 o
   9   2  12     1588.34     1816.51    165.05 o
  10   2  12      464.35      450.98    126.97 o
 -13   3  12        1.20       45.71     94.89 o
 -12   3  12      214.38      220.81     87.85 o
 -11   3  12      468.46      464.67     90.98 o
 -10   3  12       45.87       57.31     67.42 o
  -9   3  12      967.93      896.29     77.21 o
  -8   3  12      934.69      931.11     77.66 o
  -7   3  12     3592.63     3580.09    135.26 o
  -6   3  12     2051.56     2148.70    103.83 o
  -5   3  12      555.18      442.28     61.90 o
  -4   3  12        7.10      -24.48     32.62 o
  -3   3  12       42.63      -14.24     32.85 o
  -2   3  12        0.39      -30.15     30.15 o
  -1   3  12       39.64       10.30     31.59 o
   0   3  12     2219.97     2284.74    100.93 o
   1   3  12      564.73      552.61     63.98 o
   2   3  12      854.64      727.04     74.53 o
   3   3  12      344.59      130.77     58.95 o
   4   3  12      109.44       59.94     60.99 o
   5   3  12      817.21      853.37     89.53 o
   6   3  12      309.78      278.90     73.12 o
   7   3  12     1171.54     1262.68    135.93 o
   8   3  12      104.81      205.54     98.42 o
   9   3  12      407.76      343.13    159.44 o
 -12   4  12       63.23       20.25    142.86 o
 -11   4  12       31.91       23.16     72.28 o
 -10   4  12      510.72      507.69     84.49 o
  -9   4  12       17.99       17.99     53.57 o
  -8   4  12       44.60      101.75     55.28 o
  -7   4  12      110.50      128.55     61.18 o
  -6   4  12      122.20      161.50     59.54 o
  -5   4  12      365.42      276.52     61.37 o
  -4   4  12       69.91        6.50     48.19 o
  -3   4  12     2875.69     2854.85     91.78 o
  -2   4  12     1037.75      926.92     58.29 o
  -1   4  12      186.62      132.94     38.16 o
   0   4  12      299.85      214.41     57.03 o
   1   4  12     1105.88     1046.88     84.39 o
   2   4  12     1097.55     1025.16     85.42 o
   3   4  12      116.14      -35.41     61.37 o
   4   4  12       42.89      149.00     67.17 o
   5   4  12     1145.41     1156.08    165.63 o
   6   4  12     1020.62      926.29     95.04 o
   7   4  12        4.10      -38.32     60.26 o
   8   4  12      915.19      919.11    209.13 o
   9   4  12      138.07      247.09    113.38 o
 -11   5  12      937.02      988.80    114.03 o
 -10   5  12      127.40      184.34     68.82 o
  -9   5  12      613.94      549.07     74.29 o
  -8   5  12     1042.91     1043.57    118.22 o
  -7   5  12     2232.69     2385.09    121.05 o
  -6   5  12       76.21      152.37     78.31 o
  -5   5  12     2191.57     2546.69    118.92 o
  -4   5  12     2721.50     2743.44    119.60 o
  -3   5  12      439.51      404.95     52.00 o
  -2   5  12       10.48      -19.40     50.57 o
  -1   5  12     4543.14     4719.35    201.48 o
   0   5  12     4527.65     4778.47    152.86 o
   1   5  12      622.38      691.42     78.64 o
   2   5  12      708.73      665.28     72.02 o
   3   5  12     2198.43     2267.27    107.14 o
   4   5  12     1367.27     1405.88     93.28 o
   5   5  12       79.94      -11.89    101.14 o
   6   5  12      759.48      722.48     91.46 o
   7   5  12     1571.43     1440.20    107.13 o
   8   5  12      602.06      635.43    134.61 o
 -11   6  12        4.38       23.17     84.04 o
 -10   6  12      286.78      208.71     71.40 o
  -9   6  12       78.53      109.74     64.98 o
  -8   6  12        1.32        7.44     59.68 o
  -7   6  12       85.99       56.61     62.93 o
  -6   6  12      809.73      869.39     87.69 o
  -5   6  12      375.33      429.62    103.14 o
  -4   6  12      337.20      356.30     68.66 o
  -3   6  12      467.92      440.14     93.86 o
  -2   6  12      590.92      571.86     95.37 o
  -1   6  12      171.66      156.37     62.19 o
   0   6  12      163.86       81.83     86.46 o
   1   6  12     1945.77     1936.12    118.54 o
   2   6  12       11.50       43.23     68.49 o
   3   6  12      101.17      162.19     72.86 o
   4   6  12      619.07      629.37    169.79 o
   5   6  12      243.45      241.76     83.30 o
   6   6  12      507.74      444.87     81.11 o
   7   6  12       30.39       70.95     71.42 o
 -10   7  12       53.63      202.01     73.80 o
  -9   7  12      256.31      287.86    111.82 o
  -8   7  12     1054.89     1130.68    141.02 o
  -7   7  12      599.35      570.77     86.07 o
  -6   7  12        0.38      -49.61     61.24 o
  -5   7  12      553.39      664.25    106.69 o
  -4   7  12     2932.56     2937.06    246.45 o
  -3   7  12     1575.89     1481.58    133.10 o
  -2   7  12       72.59      135.68     84.06 o
  -1   7  12     2521.33     2718.70    167.03 o
   0   7  12      621.87      612.60    109.36 o
   1   7  12       79.35      133.86     86.70 o
   2   7  12       23.26       53.82     69.78 o
   3   7  12     1475.11     1558.41    123.14 o
   4   7  12     1556.58     1603.78    128.62 o
   5   7  12       35.70     -100.57    114.92 o
   6   7  12      691.21      587.73    110.86 o
  -8   8  12        5.70      -50.69     64.55 o
  -7   8  12      200.42      182.38     76.00 o
  -6   8  12        0.02      -11.45     66.01 o
  -5   8  12       57.85      106.31     89.70 o
  -4   8  12       79.15      109.15     84.18 o
  -3   8  12      114.85      324.59     99.85 o
  -2   8  12      115.86      113.77     87.28 o
  -1   8  12       71.17      133.76     90.49 o
   0   8  12       71.61      104.92     91.66 o
   1   8  12      530.58      304.25    106.03 o
   2   8  12       22.45      -76.35     88.26 o
   3   8  12        9.47       14.83     77.38 o
   4   8  12       66.60      -67.61     81.86 o
   5   8  12       74.51      -79.00     84.69 o
  -7   9  12      149.54      169.64    100.09 o
  -6   9  12       12.71       24.07     70.48 o
  -5   9  12      324.85      363.51    108.97 o
  -4   9  12     1050.98     1067.27    269.04 o
  -3   9  12      574.22      801.52    127.28 o
  -2   9  12       55.61       12.38     89.32 o
  -1   9  12     1536.01     1553.95    258.23 o
   0   9  12      654.13      628.30    148.45 o
   1   9  12       84.17       21.48     98.40 o
   2   9  12      138.26      184.98    107.50 o
   3   9  12     1526.55     1621.34    177.46 o
  -3  10  12        5.21        3.13     97.71 o
  -2  10  12       52.56       94.50    100.74 o
  -1  10  12       69.89      -18.32     96.03 o
   0  10  12       22.43     -122.86    146.75 o
 -13   1  13       54.68       21.89     89.62 o
 -12   1  13      442.36      560.53    116.60 o
 -11   1  13      653.66      659.18    110.23 o
 -10   1  13      731.00      710.36    110.23 o
  -9   1  13      137.18       19.50     97.26 o
  -8   1  13      338.33      331.19     90.08 o
  -7   1  13     1927.77     1773.38    158.97 o
  -6   1  13      544.68      556.00     52.44 o
  -5   1  13      691.67      714.10     53.90 o
  -4   1  13     6185.47     6041.56    127.19 o
  -3   1  13     2910.76     3138.01     92.60 o
  -2   1  13     1873.16     1964.45     74.58 o
  -1   1  13     8184.79     8670.93    148.54 o
   0   1  13       31.64       22.40     41.87 o
   1   1  13      197.32      262.92     54.51 o
   2   1  13      191.09      213.75     54.12 o
   3   1  13     2759.02     2852.42    117.31 o
   4   1  13     3398.91     3293.65    178.16 o
   5   1  13      249.99      276.84     94.07 o
   6   1  13      504.49      471.00    156.42 o
   7   1  13     1472.21     1719.07    461.86 o
   8   1  13      818.46      828.07    130.85 o
   9   1  13      151.58       11.15    165.52 o
 -13   2  13      116.09      243.81    105.80 o
 -12   2  13      291.68      139.69    222.40 o
 -11   2  13      404.95      315.13     83.48 o
 -10   2  13      599.56      636.61    110.57 o
  -9   2  13       16.25       55.66     71.54 o
  -8   2  13     1740.26     1600.58    101.09 o
  -7   2  13        5.93       75.17     52.78 o
  -6   2  13     2627.46     2804.30    118.19 o
  -5   2  13      292.85      360.32     46.62 o
  -4   2  13      428.40      436.07     48.43 o
  -3   2  13     1452.60     1610.70     69.31 o
  -2   2  13      946.26     1019.22     90.80 o
  -1   2  13        2.67       -5.34     31.86 o
   0   2  13     2300.65     2352.83    123.47 o
   1   2  13     6185.19     6522.54    162.39 o
   2   2  13     1567.01     1465.02    103.01 o
   3   2  13      306.16      336.66     66.13 o
   4   2  13      179.03      243.95     66.80 o
   5   2  13     1060.89      933.72    118.48 o
   6   2  13       25.71       47.76     79.96 o
   7   2  13        9.56      -39.77     93.28 o
   8   2  13      130.03       40.79     98.12 o
   9   2  13       58.32      103.90    116.60 o
 -12   3  13      327.47      439.22     96.68 o
 -11   3  13      493.59      497.52     94.23 o
 -10   3  13      189.80      142.22     71.32 o
  -9   3  13      143.49      180.35     58.44 o
  -8   3  13      372.94      506.33     74.39 o
  -7   3  13      725.64      646.11    106.72 o
  -6   3  13      775.55      751.22     75.62 o
  -5   3  13      855.39      805.78     76.33 o
  -4   3  13     4500.47     4493.78    113.33 o
  -3   3  13     2217.16     2339.79     93.26 o
  -2   3  13       34.86       54.06     36.80 o
  -1   3  13     3475.20     3406.08     95.90 o
   0   3  13      795.06      873.95     76.89 o
   1   3  13      579.25      800.80    171.59 o
   2   3  13      327.54      157.40     60.94 o
   3   3  13     1351.61     1284.27     93.94 o
   4   3  13     1397.62     1506.95    101.75 o
   5   3  13     1037.46      849.30    129.35 o
   6   3  13      457.57      421.48    101.27 o
   7   3  13     1793.25     2024.17    159.67 o
   8   3  13      176.13      131.40    100.46 o
   9   3  13        9.74      119.54     89.91 o
 -12   4  13       45.67       99.79     83.32 o
 -11   4  13      374.61      340.99     91.55 o
 -10   4  13     1697.28     1601.47    101.24 o
  -9   4  13        4.91      -52.87     52.87 o
  -8   4  13       29.21      -55.65     55.65 o
  -7   4  13       23.78      -28.48     74.55 o
  -6   4  13      693.75      646.31    136.17 o
  -5   4  13     1243.39     1191.81    125.66 o
  -4   4  13      757.67      781.12    113.59 o
  -3   4  13     2863.05     2951.55     97.19 o
  -2   4  13     4473.09     4694.13    139.87 o
  -1   4  13     1039.74     1066.64     80.48 o
   0   4  13      120.43      107.23     70.05 o
   1   4  13     1497.13     1514.30    100.32 o
   2   4  13      416.91      426.97     73.73 o
   3   4  13      615.54      481.40    121.95 o
   4   4  13     1117.06     1023.26     93.78 o
   5   4  13     2684.32     2629.50    132.99 o
   6   4  13      556.16      744.80     93.97 o
   7   4  13       11.83      -56.94     76.13 o
   8   4  13      472.58      414.26     98.60 o
 -11   5  13      448.55      281.04     92.60 o
 -10   5  13       41.53       21.79     70.77 o
  -9   5  13      773.76      786.33    110.67 o
  -8   5  13       33.62       77.29     61.47 o
  -7   5  13     1095.64      961.49     90.81 o
  -6   5  13        5.87       -7.41     54.71 o
  -5   5  13      136.67       71.38     62.18 o
  -4   5  13      967.72      956.65     93.83 o
  -3   5  13        2.43       -4.75     89.98 o
  -2   5  13      284.11      275.98     60.59 o
  -1   5  13     3025.44     3122.17    129.86 o
   0   5  13     2822.19     2602.54    122.18 o
   1   5  13      804.71      709.00     83.55 o
   2   5  13     3453.68     3286.23    142.97 o
   3   5  13       17.27      102.77     62.26 o
   4   5  13       24.07      -50.52     55.08 o
   5   5  13       36.56      121.62     61.66 o
   6   5  13       64.32       13.32     63.03 o
   7   5  13      768.89      762.10    103.58 o
   8   5  13      190.35       60.15    107.06 o
 -10   6  13      648.05      878.74    107.71 o
  -9   6  13      167.58       49.84     63.94 o
  -8   6  13      157.80      124.34     71.24 o
  -7   6  13     2815.42     2844.31    151.14 o
  -6   6  13     1598.46     1563.08    106.78 o
  -5   6  13      121.52      144.15     60.68 o
  -4   6  13      873.63      757.18     83.76 o
  -3   6  13     1681.90     1698.04    136.74 o
  -2   6  13     1383.11     1275.55    110.40 o
  -1   6  13      210.13      311.93     68.47 o
   0   6  13     6085.25     5919.52    180.24 o
   1   6  13     4689.72     4657.74    144.02 o
   2   6  13     1610.45     1659.16    117.40 o
   3   6  13      217.48      305.09     67.82 o
   4   6  13     2150.28     2221.28    117.14 o
   5   6  13     1925.36     2119.27    120.68 o
   6   6  13      311.03      323.62     78.76 o
   7   6  13       60.41       40.98     92.44 o
  -9   7  13      484.95      598.14     94.49 o
  -8   7  13        0.84       62.19     74.99 o
  -7   7  13      323.03      213.26     74.98 o
  -6   7  13       13.39      -17.19     59.92 o
  -5   7  13       32.19      113.15     62.45 o
  -4   7  13       85.63       84.13     85.89 o
  -3   7  13      152.37      231.36     89.56 o
  -2   7  13       91.15      115.55     95.56 o
  -1   7  13       37.94        7.21     58.03 o
   0   7  13       91.30       92.56     82.11 o
   1   7  13        0.63      -57.50     77.34 o
   2   7  13      507.61      394.49     89.05 o
   3   7  13      217.14       89.04     78.86 o
   4   7  13       40.32       21.22     81.63 o
   5   7  13      146.02      100.58     88.88 o
   6   7  13      461.81      410.12     88.72 o
  -8   8  13        0.16        2.86     84.06 o
  -7   8  13      881.99      916.74    103.05 o
  -6   8  13     1585.58     1742.77    122.19 o
  -5   8  13      205.80      251.88     95.90 o
  -4   8  13      111.85      284.55     98.52 o
  -3   8  13     1607.16     1624.17    186.56 o
  -2   8  13     2023.16     2140.46    381.09 o
  -1   8  13      702.74      576.45    114.27 o
   0   8  13      118.32      182.72     96.97 o
   1   8  13      119.38      123.34     99.60 o
   2   8  13      662.69      607.49    125.67 o
   3   8  13       27.22      -93.09     93.09 o
   4   8  13      434.23      445.07     99.73 o
  -6   9  13        5.98       37.53     90.34 o
  -5   9  13      254.37      249.01    105.72 o
  -4   9  13      256.79      114.89    187.70 o
  -3   9  13        9.06       42.21     92.78 o
  -2   9  13        1.89       65.59     96.51 o
  -1   9  13        5.63     -102.27    107.50 o
   0   9  13      141.62      201.02    107.56 o
   1   9  13        8.29      -97.83     97.83 o
   2   9  13       63.25       -4.99    101.95 o
 -13   0  14      488.75      721.23    189.98 o
 -12   0  14       48.91      120.58    131.96 o
 -11   0  14      192.62      333.31    141.06 o
 -10   0  14     2377.47     2613.02    240.03 o
  -9   0  14     3121.99     3239.83    255.96 o
  -8   0  14       21.90       64.84    109.21 o
  -7   0  14     2147.93     2098.84    195.66 o
  -6   0  14     3405.16     3464.28    149.97 o
  -5   0  14      919.21      966.33     88.21 o
  -4   0  14      431.16      440.80     71.02 o
  -3   0  14     2823.20     2890.04    133.53 o
  -2   0  14    12891.97    13423.68    284.97 o
  -1   0  14     1023.45     1065.20    156.42 o
   0   0  14      567.73      577.20     72.65 o
   1   0  14     3383.45     3469.07    161.54 o
   2   0  14     3545.76     3897.35    253.68 o
   3   0  14      174.96      182.01    112.62 o
   4   0  14     3496.97     3438.91    262.78 o
   5   0  14     8104.41     8220.16    381.09 o
   6   0  14     3919.94     3772.22    275.29 o
   7   0  14        2.57       29.58    120.58 o
   8   0  14     3103.62     3213.67    286.67 o
   9   0  14      938.71     1249.06    219.55 o
 -13   1  14       12.42      -67.46     89.11 o
 -12   1  14        0.38       88.90     94.08 o
 -11   1  14       32.03      -49.51     78.40 o
 -10   1  14       13.08        2.88    101.81 o
  -9   1  14       66.41       12.11     73.19 o
  -8   1  14      541.95      711.86    103.34 o
  -7   1  14     1156.94     1138.23    128.86 o
  -6   1  14      137.37      123.56     54.11 o
  -5   1  14      101.41      204.04     44.75 o
  -4   1  14        1.67       59.07     37.82 o
  -3   1  14      291.83      278.60     43.96 o
  -2   1  14        9.27       29.49     34.92 o
  -1   1  14      641.41      668.92     52.63 o
   0   1  14       31.77      -27.52     34.32 o
   1   1  14       92.04       80.36     50.52 o
   2   1  14      910.11     1041.62    167.22 o
   3   1  14        4.65      -16.64     67.17 o
   4   1  14      854.60      677.88    104.79 o
   5   1  14      803.06      840.62    206.47 o
   6   1  14      249.52      212.21     95.20 o
   7   1  14      213.92      163.00     98.79 o
   8   1  14       33.56       20.36     96.84 o
   9   1  14       13.17      -12.53    103.96 o
 -12   2  14       18.12      181.87     98.48 o
 -11   2  14      461.82      387.73    124.00 o
 -10   2  14     1982.86     2074.50    482.33 o
  -9   2  14      332.40      428.52     96.87 o
  -8   2  14      801.71      616.88     76.96 o
  -7   2  14     2308.18     2323.80    113.81 o
  -6   2  14     2615.87     2751.06    123.79 o
  -5   2  14      333.16      294.04     47.99 o
  -4   2  14       27.89       18.11     38.98 o
  -3   2  14      827.21      856.20     60.37 o
  -2   2  14     4459.04     4674.45    116.91 o
  -1   2  14      391.63      357.17     46.87 o
   0   2  14     2829.89     2851.24    116.95 o
   1   2  14     2347.08     2123.23    153.79 o
   2   2  14     1929.19     1968.97    108.37 o
   3   2  14      142.21      180.08     65.12 o
   4   2  14       54.77      -12.51     77.22 o
   5   2  14      347.40      406.17     98.78 o
   6   2  14       22.20       43.52     84.05 o
   7   2  14      219.88      351.34    129.68 o
   8   2  14     1851.27     1669.93    175.19 o
   9   2  14      671.67      617.27    138.46 o
 -12   3  14      351.67      246.61    100.61 o
 -11   3  14      165.99      166.12     85.67 o
 -10   3  14      377.95      322.80     96.34 o
  -9   3  14     2084.07     2050.62    143.55 o
  -8   3  14      331.77      330.08     67.73 o
  -7   3  14     1421.37     1369.00     95.87 o
  -6   3  14      201.03      374.26    119.45 o
  -5   3  14     1238.68     1315.66     91.09 o
  -4   3  14     1159.69     1166.78     68.63 o
  -3   3  14      214.41      234.77     47.10 o
  -2   3  14       67.97       74.07     39.53 o
  -1   3  14     3144.16     3202.63    159.62 o
   0   3  14     3418.44     3522.82    155.31 o
   1   3  14       46.72       53.78     54.05 o
   2   3  14       21.49       41.43     61.78 o
   3   3  14        6.63      -34.64     57.42 o
   4   3  14       87.22      129.70     65.63 o
   5   3  14      539.17      422.82     98.42 o
   6   3  14      347.20      444.41    104.58 o
   7   3  14      110.88      115.01     94.88 o
   8   3  14       12.18      -58.28     88.10 o
 -12   4  14        7.07       26.31     81.31 o
 -11   4  14      566.83      508.84    133.99 o
 -10   4  14     1208.69      985.30     98.01 o
  -9   4  14       65.79       33.48     64.03 o
  -8   4  14       31.45      -56.09     56.09 o
  -7   4  14        5.84       62.32     59.65 o
  -6   4  14     1027.40     1172.59     93.46 o
  -5   4  14      215.82      194.68     60.06 o
  -4   4  14       58.47       -9.72     53.31 o
  -3   4  14     3604.81     3680.55    109.38 o
  -2   4  14     2457.68     2485.01    112.99 o
  -1   4  14      130.04      139.24     73.36 o
   0   4  14     3213.16     3002.57    127.18 o
   1   4  14     2722.41     2777.10    128.87 o
   2   4  14      446.60      365.25     74.85 o
   3   4  14      768.96      738.12    122.04 o
   4   4  14     1734.73     1397.98    115.81 o
   5   4  14     1577.80     1401.84    110.53 o
   6   4  14      590.30      571.73    114.99 o
   7   4  14        1.06      -17.39     91.97 o
   8   4  14      132.79      196.91     93.19 o
 -11   5  14      583.06      477.09     99.57 o
 -10   5  14      114.36       32.28     68.12 o
  -9   5  14      467.91      427.94     81.79 o
  -8   5  14     2002.91     1911.20    117.91 o
  -7   5  14      312.37      320.67     71.82 o
  -6   5  14       74.33      151.61     62.06 o
  -5   5  14      900.01      951.08     88.34 o
  -4   5  14      572.77      613.69    113.02 o
  -3   5  14        1.95       84.44     78.01 o
  -2   5  14      226.64      220.50     61.95 o
  -1   5  14      865.65     1029.85    150.07 o
   0   5  14     1127.82     1058.32    100.91 o
   1   5  14      716.42      794.54     86.69 o
   2   5  14       92.53       42.10     62.88 o
   3   5  14     1448.17     1586.65    112.61 o
   4   5  14       37.87      113.81     78.31 o
   5   5  14       71.48       65.36     71.44 o
   6   5  14     1004.03     1101.41    136.19 o
   7   5  14      450.75      363.50    100.04 o
 -10   6  14      143.85      116.42     73.09 o
  -9   6  14      323.80      337.63     80.77 o
  -8   6  14       32.70       82.82     68.06 o
  -7   6  14      138.64      131.76     66.35 o
  -6   6  14      259.51      302.60    129.68 o
  -5   6  14      391.63      360.86     71.38 o
  -4   6  14      259.13      408.52    264.49 o
  -3   6  14     1271.65     1223.45    124.99 o
  -2   6  14      858.74      889.25    142.83 o
  -1   6  14       65.44       22.47     56.25 o
   0   6  14      142.71       92.90     62.72 o
   1   6  14      431.18      368.71     66.64 o
   2   6  14       94.75      174.21     62.01 o
   3   6  14        1.64      -55.25     55.25 o
   4   6  14      240.98      419.21     77.69 o
   5   6  14        8.11      -59.29     65.89 o
   6   6  14       11.74      -87.52     87.52 o
  -9   7  14      527.72      518.83     93.82 o
  -8   7  14     2226.03     2339.75    137.80 o
  -7   7  14      844.44      905.19     99.38 o
  -6   7  14       47.65      202.85     76.87 o
  -5   7  14     1770.53     1512.82    141.57 o
  -4   7  14     2176.92     2373.76    163.95 o
  -3   7  14      287.44      281.31     91.34 o
  -2   7  14      117.94      172.26     89.53 o
  -1   7  14     1484.71     1528.00    107.45 o
   0   7  14      473.60      425.13     80.63 o
   1   7  14     1255.38     1188.55    109.88 o
   2   7  14      236.62      299.15     72.95 o
   3   7  14      940.54     1008.53     97.53 o
   4   7  14     2553.01     2221.48    187.28 o
   5   7  14       29.26       62.58     73.57 o
  -8   8  14        8.69       81.61     75.79 o
  -7   8  14        0.27       31.71     70.46 o
  -6   8  14       52.31       87.98     89.28 o
  -5   8  14       71.39      -55.98     83.83 o
  -4   8  14      163.01      100.68     95.72 o
  -3   8  14        0.88       77.41     85.97 o
  -2   8  14       47.70       96.32     94.21 o
  -1   8  14      439.85      357.52    110.62 o
   0   8  14      180.63      175.86     72.51 o
   1   8  14       42.22      -13.12     96.00 o
   2   8  14       24.63      -95.11     95.11 o
   3   8  14       82.62       55.25    101.91 o
   4   8  14      469.45      429.35    123.80 o
  -5   9  14     1243.20     1398.68    421.47 o
  -4   9  14      928.05     1081.54    172.34 o
  -3   9  14        2.67      -86.16     91.58 o
  -2   9  14      299.92      465.67    120.16 o
  -1   9  14      447.45      490.49    220.12 o
   0   9  14       49.84       53.63    101.52 o
   1   9  14        8.03      -29.57     98.10 o
 -12   1  15      667.05      642.03    123.00 o
 -11   1  15      661.12      640.64    114.96 o
 -10   1  15       72.22       90.14     85.53 o
  -9   1  15     1532.72     1571.75    192.82 o
  -8   1  15      553.53      747.67    106.31 o
  -7   1  15      963.08      981.89    101.85 o
  -6   1  15       71.30      120.40     55.99 o
  -5   1  15     8494.62     9285.21    172.08 o
  -4   1  15     4852.84     5069.27    126.08 o
  -3   1  15       18.78      -37.03     37.03 o
  -2   1  15     1588.84     1579.58     76.68 o
  -1   1  15     5107.69     5110.06    121.90 o
   0   1  15      830.39      860.77     75.16 o
   1   1  15      196.79      152.47     55.85 o
   2   1  15     3738.68     3453.36    173.70 o
   3   1  15     3188.96     3237.14    178.44 o
   4   1  15     1250.18     1261.92    204.20 o
   5   1  15      824.50      821.44    117.37 o
   6   1  15     1556.55     1603.77    296.34 o
   7   1  15     3441.98     3436.24    204.38 o
   8   1  15      405.95       98.88    103.34 o
 -12   2  15       20.44      -61.66     84.45 o
 -11   2  15      226.32      179.25     94.07 o
 -10   2  15       57.19      133.39     84.03 o
  -9   2  15      159.83       70.71     77.62 o
  -8   2  15       36.52       40.66     57.57 o
  -7   2  15       80.98       82.87     59.68 o
  -6   2  15        8.86      -26.89     54.68 o
  -5   2  15       41.96       15.52     42.39 o
  -4   2  15      137.26      109.71     44.83 o
  -3   2  15       33.53       75.87     42.86 o
  -2   2  15      884.44     1039.01     65.32 o
  -1   2  15      570.66      547.91     68.63 o
   0   2  15      546.10      547.27     75.37 o
   1   2  15     1399.18     1612.24    147.00 o
   2   2  15      608.06      634.59     76.34 o
   3   2  15      233.87      265.64     89.70 o
   4   2  15     1529.69     1502.05    138.62 o
   5   2  15       22.74       64.87    165.52 o
   6   2  15      185.68      139.11     96.84 o
   7   2  15       31.58      -91.97     91.97 o
   8   2  15        6.20      -78.74     98.15 o
 -12   3  15      840.24      733.44    131.52 o
 -11   3  15      721.21      630.05    119.85 o
 -10   3  15      251.46      170.07     92.50 o
  -9   3  15      415.18      481.93     75.82 o
  -8   3  15      696.56      749.94    114.43 o
  -7   3  15     2634.06     2837.70    129.93 o
  -6   3  15       71.66       53.31     60.50 o
  -5   3  15     2474.31     2195.10    112.21 o
  -4   3  15     4433.66     4317.55    121.03 o
  -3   3  15      201.61      246.54     49.42 o
  -2   3  15     1445.77     1523.11    124.92 o
  -1   3  15     4659.92     4741.73    149.65 o
   0   3  15     1011.05     1024.77     92.46 o
   1   3  15       86.02       99.74     84.82 o
   2   3  15      226.47      198.44     67.64 o
   3   3  15     1588.14     1623.27    107.08 o
   4   3  15      531.34      547.42    100.76 o
   5   3  15       23.38      -36.57     75.86 o
   6   3  15      828.06      739.35    235.48 o
   7   3  15     1410.24     1485.59    154.72 o
   8   3  15      215.40      159.99    110.93 o
 -11   4  15      688.52      566.73    114.27 o
 -10   4  15      448.46      574.42    111.73 o
  -9   4  15        4.36      -58.04     58.04 o
  -8   4  15      110.45      142.78     63.98 o
  -7   4  15      356.17      342.12     70.23 o
  -6   4  15      117.91      163.62     62.90 o
  -5   4  15       20.22       40.17     57.55 o
  -4   4  15      352.24      287.99     88.98 o
  -3   4  15      952.40      989.26     94.91 o
  -2   4  15      985.40      874.18     81.99 o
  -1   4  15      197.10      248.84     65.01 o
   0   4  15     3361.99     3415.29    139.70 o
   1   4  15     1372.74     1336.61    126.03 o
   2   4  15      694.97      767.27     87.99 o
   3   4  15     1346.74     1406.70    105.70 o
   4   4  15     3184.85     3283.53    171.71 o
   5   4  15      997.19      932.47    266.19 o
   6   4  15      270.92       69.81     91.84 o
   7   4  15       73.16      -33.78    158.69 o
 -11   5  15       36.57      100.16     94.45 o
 -10   5  15      210.79      280.73    110.80 o
  -9   5  15      585.15      602.22     89.50 o
  -8   5  15       81.52      165.98     68.25 o
  -7   5  15       50.20      -55.28     55.28 o
  -6   5  15       18.37       86.55     60.54 o
  -5   5  15       16.64        3.52     66.52 o
  -4   5  15      168.96      192.97     68.74 o
  -3   5  15      285.01      246.58    148.45 o
  -2   5  15      863.43      746.25    156.99 o
  -1   5  15     2572.95     2452.08    123.31 o
   0   5  15      122.39      133.79     63.25 o
   1   5  15      671.08      642.71     85.58 o
   2   5  15       25.63       28.47     67.29 o
   3   5  15       52.89      112.14     70.55 o
   4   5  15       11.89        3.19     68.23 o
   5   5  15       45.26      -14.03     63.74 o
   6   5  15      290.67      283.97     94.25 o
   7   5  15      266.39      340.65    100.88 o
 -10   6  15      764.61      636.34     97.75 o
  -9   6  15        4.28      -17.48     66.15 o
  -8   6  15     1109.42     1095.34    127.67 o
  -7   6  15      586.09      647.88     88.74 o
  -6   6  15       79.70      143.01     67.20 o
  -5   6  15        2.05      -27.65     58.97 o
  -4   6  15      102.76      182.38     87.60 o
  -3   6  15      791.45      816.72    116.13 o
  -2   6  15      667.48      618.23     77.47 o
  -1   6  15      271.45      313.30     72.45 o
   0   6  15     2831.84     2807.86    134.85 o
   1   6  15     3755.16     4063.99    140.01 o
   2   6  15      900.67     1028.09    148.84 o
   3   6  15      448.06      476.43     79.54 o
   4   6  15      908.21      919.97     94.90 o
   5   6  15      792.15      986.27    126.43 o
   6   6  15       64.18       32.84     75.15 o
  -9   7  15      263.38      206.17     82.75 o
  -8   7  15      103.51      139.43     75.19 o
  -7   7  15        0.34      -32.97     63.01 o
  -6   7  15       12.80       32.52     84.18 o
  -5   7  15       24.98       88.25    103.52 o
  -4   7  15        5.98        5.45     81.05 o
  -3   7  15      393.70      232.79     96.93 o
  -2   7  15      113.02      -33.33     80.03 o
  -1   7  15      480.93      480.26     95.14 o
   0   7  15      102.99       20.03     65.67 o
   1   7  15      288.52      367.76     85.55 o
   2   7  15       22.36       77.07     73.85 o
   3   7  15        0.74      -64.75     64.75 o
   4   7  15       31.11       33.30     72.45 o
   5   7  15       38.70      -48.05     70.12 o
  -7   8  15      643.38      715.62    126.69 o
  -6   8  15      249.08      436.27    112.05 o
  -5   8  15       71.07       57.60     95.82 o
  -4   8  15      268.78      130.66     96.73 o
  -3   8  15      902.36     1077.92    138.46 o
  -2   8  15      671.73      494.77    118.04 o
  -1   8  15      108.67      219.50    115.46 o
   0   8  15      290.16      242.97     81.43 o
   1   8  15     2644.47     2456.51    221.85 o
   2   8  15       40.57       97.83     79.22 o
   3   8  15      206.55      151.70     93.67 o
  -4   9  15      212.52      197.77    107.56 o
  -3   9  15       12.92      -64.68     95.71 o
  -2   9  15       32.44       59.50     99.39 o
  -1   9  15       60.06       18.86    104.45 o
   0   9  15        0.82      197.13    113.91 o
 -12   0  16      130.85      221.83    147.89 o
 -11   0  16      317.66      201.35    139.92 o
 -10   0  16      875.24     1259.30    189.98 o
  -9   0  16     1233.72     1301.39    187.70 o
  -8   0  16     1506.67     1584.65    193.39 o
  -7   0  16      238.15        1.14    104.66 o
  -6   0  16     6893.06     7102.83    217.36 o
  -5   0  16      579.91      701.66     96.69 o
  -4   0  16     3482.46     3592.49    160.44 o
  -3   0  16     3033.28     3335.35    153.04 o
  -2   0  16      979.18     1155.23     96.97 o
  -1   0  16        9.29      -53.55     53.55 o
   0   0  16     3097.82     3176.71    147.29 o
   1   0  16     4803.88     5212.39    294.63 o
   2   0  16        4.59      -55.74     98.97 o
   3   0  16     1362.62     1076.15    176.32 o
   4   0  16      459.14      240.03    129.68 o
   5   0  16     2328.68     2887.18    257.09 o
   6   0  16       14.94      -55.74    119.45 o
   7   0  16      405.27      376.54    163.81 o
   8   0  16     1506.43     1866.77    255.96 o
 -12   1  16       25.70       71.71     95.56 o
 -11   1  16       67.11       63.92     92.59 o
 -10   1  16       46.17      137.20     87.50 o
  -9   1  16      133.70      141.92     84.03 o
  -8   1  16      158.37      174.85     82.56 o
  -7   1  16       55.39       30.70     56.11 o
  -6   1  16     1066.78     1147.13     89.70 o
  -5   1  16       71.33       97.45     47.00 o
  -4   1  16      332.61      390.45     55.43 o
  -3   1  16        0.00        9.94     41.86 o
  -2   1  16      270.96      256.25     49.97 o
  -1   1  16      639.33      697.41     59.63 o
   0   1  16      285.19      312.00     63.70 o
   1   1  16       14.97       56.16     62.57 o
   2   1  16       43.33      172.30    120.58 o
   3   1  16     1247.93     1154.66    123.06 o
   4   1  16       36.37      -71.59     71.59 o
   5   1  16      211.76      -23.84     98.40 o
   6   1  16      299.38       90.14     94.40 o
   7   1  16       44.44      -37.54     95.72 o
   8   1  16      336.83      214.92    117.37 o
 -12   2  16       14.43       18.09     94.51 o
 -11   2  16      679.81      781.20    128.21 o
 -10   2  16     1721.30     1587.33    150.32 o
  -9   2  16       58.01      118.06     84.75 o
  -8   2  16     1604.39     1586.68    103.67 o
  -7   2  16     2394.45     2099.21    113.22 o
  -6   2  16     4672.43     4654.66    155.98 o
  -5   2  16      635.99      604.58     75.82 o
  -4   2  16     2170.76     2285.51     93.55 o
  -3   2  16     4081.68     4247.62    120.42 o
  -2   2  16     1624.41     1791.92     81.53 o
  -1   2  16      116.19      147.79     58.25 o
   0   2  16     4892.48     4889.12    180.67 o
   1   2  16     1730.47     1665.95    110.08 o
   2   2  16       88.89       59.43     73.94 o
   3   2  16      120.17       98.77     81.62 o
   4   2  16      931.44     1001.52    253.11 o
   5   2  16      999.99     1203.33    170.07 o
   6   2  16      105.20      188.75     97.61 o
   7   2  16      730.28      880.33    235.48 o
   8   2  16     1677.58     2097.31    371.42 o
 -12   3  16       23.54       14.80     95.30 o
 -11   3  16       21.22       15.70     93.05 o
 -10   3  16      377.57      335.72    100.95 o
  -9   3  16     1936.66     1885.66    151.93 o
  -8   3  16     1943.58     2023.69    115.07 o
  -7   3  16       64.78       24.87     59.10 o
  -6   3  16       66.73       87.43     60.95 o
  -5   3  16       25.77      -52.25     52.25 o
  -4   3  16     1073.82     1193.56     74.07 o
  -3   3  16      401.72      452.60     68.14 o
  -2   3  16      446.51      573.49    102.19 o
  -1   3  16     1680.48     1652.14    101.47 o
   0   3  16      383.87      272.27     69.75 o
   1   3  16      305.57      316.42     72.01 o
   2   3  16     1009.85      965.69    116.61 o
   3   3  16     1139.62     1004.50     95.86 o
   4   3  16      318.70      253.96    114.90 o
   5   3  16      198.67      178.57    151.30 o
   6   3  16      360.12      365.84    109.88 o
   7   3  16        3.48       69.51    101.69 o
 -11   4  16       45.11      -38.78     88.38 o
 -10   4  16      679.12      646.71    119.45 o
  -9   4  16      222.53      193.91     72.64 o
  -8   4  16       42.10        3.03     62.11 o
  -7   4  16     1389.24     1431.43    103.31 o
  -6   4  16       34.89       26.49     58.50 o
  -5   4  16        1.18      -33.16     55.79 o
  -4   4  16      516.74      449.00     72.20 o
  -3   4  16     1761.29     1835.77    104.20 o
  -2   4  16     1056.82     1055.84     89.16 o
  -1   4  16        0.11      -41.28     59.18 o
   0   4  16     1966.49     1971.30    113.98 o
   1   4  16       53.03        9.71     59.13 o
   2   4  16      627.83      671.19     84.38 o
   3   4  16       30.28      -13.73     84.75 o
   4   4  16     1340.55     1666.13    147.18 o
   5   4  16      207.14      258.40     99.93 o
   6   4  16      346.46      229.86    104.31 o
   7   4  16       36.18       40.12    163.81 o
 -10   5  16      348.04      337.42     83.87 o
  -9   5  16      973.26     1098.46    105.52 o
  -8   5  16      536.26      428.58     82.51 o
  -7   5  16       32.39       -4.54     62.12 o
  -6   5  16      304.60      298.68     71.62 o
  -5   5  16      576.21      616.55     81.09 o
  -4   5  16      625.40      717.60    107.71 o
  -3   5  16        0.74      -71.02     71.02 o
  -2   5  16      590.07      640.43    119.33 o
  -1   5  16     2740.48     2851.52    149.17 o
   0   5  16     1179.44     1120.52     97.56 o
   1   5  16        1.00      -19.08     57.67 o
   2   5  16      650.10      774.94    109.19 o
   3   5  16      995.07     1061.48    105.32 o
   4   5  16      358.03      429.29     90.85 o
   5   5  16      530.30      533.53    118.19 o
   6   5  16      943.79      941.48    118.95 o
  -9   6  16      365.06      308.52     85.32 o
  -8   6  16      240.09      249.30     79.82 o
  -7   6  16      200.75      132.69     72.36 o
  -6   6  16      342.02      210.85     82.95 o
  -5   6  16      176.11      235.46     92.34 o
  -4   6  16      231.24      203.01     93.27 o
  -3   6  16      401.67      453.14    119.45 o
  -2   6  16      272.95      446.51    167.79 o
  -1   6  16        0.06       50.59     70.11 o
   0   6  16      446.73      489.14     84.19 o
   1   6  16      111.99       95.19     69.57 o
   2   6  16      698.46      714.22     86.05 o
   3   6  16      125.82       49.80     65.67 o
   4   6  16      280.24      257.38    128.65 o
   5   6  16      112.86      -48.03     74.55 o
  -8   7  16      238.55      304.32     86.17 o
  -7   7  16       49.76       74.09     69.18 o
  -6   7  16      273.40      227.28     96.81 o
  -5   7  16     1698.62     1607.07    193.39 o
  -4   7  16      865.14      929.23    129.09 o
  -3   7  16       96.41      204.10     96.10 o
  -2   7  16       10.16       83.84     87.75 o
  -1   7  16      831.00      744.16     94.57 o
   0   7  16     1760.06     1888.80    126.57 o
   1   7  16       38.29      119.10     75.04 o
   2   7  16     2198.97     2247.15    143.12 o
   3   7  16      493.26      370.64     83.60 o
   4   7  16       87.01       43.84     76.18 o
  -6   8  16      282.87      570.95    224.10 o
  -5   8  16       34.50       -0.45     87.40 o
  -4   8  16      204.23      353.62    110.58 o
  -3   8  16      101.83      100.35     99.28 o
  -2   8  16        4.90      -22.06     92.08 o
  -1   8  16        6.08      -15.93     97.02 o
   0   8  16       29.82      111.35     75.07 o
   1   8  16       38.00       93.47     99.79 o
   2   8  16        8.11       48.04     80.86 o
 -12   1  17     1366.91     1243.00    152.03 o
 -11   1  17      402.70      222.97    143.90 o
 -10   1  17      207.95      189.30     97.53 o
  -9   1  17     2462.63     2473.10    170.12 o
  -8   1  17      146.24      334.30    126.27 o
  -7   1  17      181.73       80.44     58.74 o
  -6   1  17     1036.48     1118.19     92.90 o
  -5   1  17     4525.21     4648.78    130.75 o
  -4   1  17     1279.43     1292.11    127.69 o
  -3   1  17       44.41       30.78     45.06 o
  -2   1  17     1011.20     1053.05     76.91 o
  -1   1  17     5262.11     5347.13    160.57 o
   0   1  17      658.46      799.58     95.49 o
   1   1  17     3984.35     4122.17    201.44 o
   2   1  17     4131.18     4418.48    202.70 o
   3   1  17      412.55      357.12    119.45 o
   4   1  17      347.14      484.42    108.45 o
   5   1  17      462.30      378.54    109.16 o
   6   1  17      809.78      682.33    151.30 o
   7   1  17      586.33      449.18    131.10 o
 -12   2  17       10.97      -27.86     91.61 o
 -11   2  17        7.65      -42.13     86.13 o
 -10   2  17        1.38       71.99     88.56 o
  -9   2  17      133.75      -73.68     73.68 o
  -8   2  17      811.36      673.14     81.60 o
  -7   2  17       54.05       99.45     60.29 o
  -6   2  17      223.79      203.86     64.74 o
  -5   2  17      131.21      128.74     62.60 o
  -4   2  17       21.13       -3.87     46.05 o
  -3   2  17       42.07       73.83     48.99 o
  -2   2  17       10.66      -50.49     50.49 o
  -1   2  17      390.70      408.23     71.10 o
   0   2  17      266.39      340.79     73.31 o
   1   2  17      129.08       45.05     58.29 o
   2   2  17      101.35      176.16     82.67 o
   3   2  17      359.23      255.38     92.90 o
   4   2  17      356.28      533.52    112.76 o
   5   2  17      448.71      343.61    106.07 o
   6   2  17        2.82      -34.08     93.94 o
   7   2  17      175.41       38.38    104.97 o
 -11   3  17      280.32      331.01    107.71 o
 -10   3  17      163.81      166.85     94.02 o
  -9   3  17     1307.45     1225.54    133.84 o
  -8   3  17     1808.66     1785.69    112.62 o
  -7   3  17      764.62      765.42     86.54 o
  -6   3  17      353.33      465.21     76.84 o
  -5   3  17     2901.92     2897.50    142.36 o
  -4   3  17      336.53      403.64     59.39 o
  -3   3  17       78.54        7.18     56.04 o
  -2   3  17      876.05      908.91    115.56 o
  -1   3  17     2185.23     1990.18    119.19 o
   0   3  17     1256.00     1340.21     98.45 o
   1   3  17     2198.20     2189.08    118.20 o
   2   3  17     1427.34     1498.93    106.73 o
   3   3  17     3765.49     3460.84    323.07 o
   4   3  17      331.78      328.26    100.88 o
   5   3  17      122.64      252.02    104.05 o
   6   3  17     1555.48     1603.75    162.71 o
   7   3  17      406.34      431.91    124.86 o
 -11   4  17      260.60      205.56    103.68 o
 -10   4  17     1056.83     1045.61    221.26 o
  -9   4  17      811.53      809.15     96.49 o
  -8   4  17       33.05      127.66     66.71 o
  -7   4  17      692.82      629.75     83.96 o
  -6   4  17        4.43      -24.69     85.88 o
  -5   4  17        2.62      -41.40     56.03 o
  -4   4  17       99.76       54.94    100.11 o
  -3   4  17      987.50      952.42    107.85 o
  -2   4  17     1796.37     1875.61    110.66 o
  -1   4  17      650.25      526.53     86.30 o
   0   4  17      642.11      761.16     87.57 o
   1   4  17     1578.00     1519.25    108.49 o
   2   4  17       37.53      -56.82     56.82 o
   3   4  17      437.02      461.93     87.23 o
   4   4  17     1708.55     1869.65    158.24 o
   5   4  17      564.54      565.57    258.23 o
   6   4  17       43.80       -1.99     96.51 o
 -10   5  17       14.39       76.37     72.92 o
  -9   5  17      982.92      952.40    101.71 o
  -8   5  17      496.65      369.58     97.30 o
  -7   5  17      247.03      245.41     73.18 o
  -6   5  17       59.95      118.97    101.47 o
  -5   5  17       10.15       76.74    101.24 o
  -4   5  17       18.12       42.80     76.40 o
  -3   5  17      225.46      231.83     93.22 o
  -2   5  17     1449.33     1390.65    100.90 o
  -1   5  17      693.43      511.27     88.87 o
   0   5  17      103.66       96.10     65.03 o
   1   5  17       61.25      -12.60     63.68 o
   2   5  17       56.74       53.65     69.90 o
   3   5  17      815.50      701.01    100.61 o
   4   5  17        0.78      -28.44     88.42 o
   5   5  17      457.57      462.08    119.11 o
  -9   6  17       23.72        5.98     72.65 o
  -8   6  17       35.08      103.29     73.06 o
  -7   6  17      187.49      402.35     98.05 o
  -6   6  17      598.91      606.61    110.93 o
  -5   6  17      141.89       32.53     84.06 o
  -4   6  17      132.33      270.88     95.01 o
  -3   6  17      439.34      404.36    114.33 o
  -2   6  17       15.61       51.57    104.66 o
  -1   6  17      379.86      254.93     71.44 o
   0   6  17     2509.45     2422.75    134.46 o
   1   6  17     1045.89     1082.58    104.73 o
   2   6  17        7.94      -62.09     62.09 o
   3   6  17      168.73      197.55     74.72 o
   4   6  17      519.28      555.31     91.72 o
  -7   7  17       24.05       36.28    146.75 o
  -6   7  17       51.01       28.19     88.82 o
  -5   7  17        4.03      -28.53     87.28 o
  -4   7  17       17.72       40.22     92.84 o
  -3   7  17      236.13      281.61    104.95 o
  -2   7  17        7.77       25.23     92.32 o
  -1   7  17       14.24       91.43     71.25 o
   0   7  17       48.90       38.93     72.26 o
   1   7  17      345.98      306.70     92.88 o
   2   7  17       58.94      123.72     85.60 o
   3   7  17        1.32       64.37     83.83 o
  -5   8  17       52.30      118.41     98.70 o
  -4   8  17      598.44      738.22    233.77 o
  -3   8  17     2058.94     1843.06    172.94 o
  -2   8  17     1075.03     1263.47    154.34 o
  -1   8  17        2.73       10.79     99.12 o
   0   8  17      677.49      775.82    107.08 o
   1   8  17      799.06     1216.85    309.99 o
 -11   0  18      663.72      786.07    185.43 o
 -10   0  18      781.85      900.96    185.43 o
  -9   0  18      170.66      268.47    142.20 o
  -8   0  18     1096.91      866.84    170.64 o
  -7   0  18     1889.42     2094.29    213.87 o
  -6   0  18     2207.05     2384.23    139.94 o
  -5   0  18     1079.26      954.48    104.49 o
  -4   0  18     7708.88     7736.91    262.21 o
  -3   0  18     4817.82     4612.80    252.54 o
  -2   0  18       90.78      118.29     71.59 o
  -1   0  18     2342.70     2105.66    202.49 o
   0   0  18     3087.21     3036.20    236.62 o
   1   0  18     1402.41     1291.15    179.74 o
   2   0  18     1742.95     1806.48    215.00 o
   3   0  18      197.19      400.43    145.61 o
   4   0  18     6141.03     6256.69    370.85 o
   5   0  18      455.90      467.55    176.32 o
   6   0  18       28.05      194.53    159.26 o
   7   0  18      464.10      541.49    197.94 o
 -11   1  18      219.56      394.93    114.01 o
 -10   1  18        5.41      -11.45     86.83 o
  -9   1  18      382.26      295.01    100.39 o
  -8   1  18      271.05      170.25     85.22 o
  -7   1  18       20.01       52.25     56.36 o
  -6   1  18      150.40       82.52     63.42 o
  -5   1  18        0.82      -35.15     45.60 o
  -4   1  18        5.30      -34.59     49.26 o
  -3   1  18       15.05      -50.90     50.90 o
  -2   1  18        1.92       29.29     56.10 o
  -1   1  18      453.41      386.03     70.19 o
   0   1  18       61.33       42.91     75.50 o
   1   1  18        9.01       96.46     85.89 o
   2   1  18     1838.70     1676.22    142.78 o
   3   1  18       27.12      -77.60     77.60 o
   4   1  18       13.71       98.60     90.98 o
   5   1  18      148.04       54.26    196.80 o
   6   1  18      117.23      -97.08     97.08 o
 -11   2  18      150.19      369.87    334.45 o
 -10   2  18       81.62       85.27     90.08 o
  -9   2  18        0.92      -46.40     80.81 o
  -8   2  18     1059.63      966.47    121.85 o
  -7   2  18     1402.02     1313.28     99.11 o
  -6   2  18     2187.28     2255.83    119.03 o
  -5   2  18        2.60       53.63     74.85 o
  -4   2  18     2155.93     2274.10     97.64 o
  -3   2  18     1295.57     1373.81     96.38 o
  -2   2  18       18.08      -10.14     57.32 o
  -1   2  18      173.01      146.64     63.69 o
   0   2  18     1334.38     1383.20    115.81 o
   1   2  18      783.55      893.66    113.68 o
   2   2  18      550.19      532.12    139.35 o
   3   2  18      382.98      223.90    106.36 o
   4   2  18      118.19      203.68    110.91 o
   5   2  18      181.61      176.47    105.44 o
   6   2  18      101.14       62.80    108.19 o
 -11   3  18        2.56      -38.48     92.10 o
 -10   3  18      695.68      628.49    121.43 o
  -9   3  18     1043.03      903.20    125.84 o
  -8   3  18      315.65      340.52     76.60 o
  -7   3  18      344.63      417.38     77.96 o
  -6   3  18      159.53      145.90     64.05 o
  -5   3  18      975.34     1071.23     92.81 o
  -4   3  18      310.85      322.50     93.22 o
  -3   3  18      199.52      135.64     60.98 o
  -2   3  18      487.64      457.58     74.97 o
  -1   3  18     2306.56     2404.39    135.78 o
   0   3  18     2340.56     2127.37    118.25 o
   1   3  18      122.30       22.07     61.75 o
   2   3  18     1342.09     1237.07    131.74 o
   3   3  18      316.73      160.40    131.39 o
   4   3  18       92.34       18.72     90.98 o
   5   3  18       81.23      -16.59     89.67 o
   6   3  18      497.23      582.79    156.42 o
 -10   4  18      544.19      487.72    115.98 o
  -9   4  18      300.72      128.48     86.05 o
  -8   4  18      639.23      641.32     90.55 o
  -7   4  18      451.21      720.52    111.44 o
  -6   4  18        6.62        1.10     61.90 o
  -5   4  18      111.85       92.85     78.98 o
  -4   4  18      747.99      696.87    132.53 o
  -3   4  18      224.29      220.85     66.47 o
  -2   4  18        9.85       63.94     61.10 o
  -1   4  18       19.42      -25.42     62.57 o
   0   4  18     1243.59     1331.30    155.32 o
   1   4  18      156.66       92.06     71.88 o
   2   4  18        4.42       -3.08     68.48 o
   3   4  18     1302.12     1309.59    146.37 o
   4   4  18      743.30      454.08    117.84 o
   5   4  18      773.67      847.75    222.97 o
  -9   5  18      561.41      775.49    181.71 o
  -8   5  18      300.95      327.85     81.19 o
  -7   5  18       63.19        4.32     65.62 o
  -6   5  18      250.67      198.63     97.26 o
  -5   5  18      511.84      655.26    111.95 o
  -4   5  18      708.58      651.26    112.54 o
  -3   5  18      106.76      196.99     91.24 o
  -2   5  18      691.01      726.90    141.58 o
  -1   5  18     2057.21     2166.95    123.16 o
   0   5  18     1026.63      982.87     98.52 o
   1   5  18      580.35      498.04    132.41 o
   2   5  18     1166.89     1271.75    113.95 o
   3   5  18     1521.51     1519.78    126.13 o
   4   5  18      101.27      102.31     98.06 o
  -8   6  18      565.06      495.50    105.53 o
  -7   6  18      459.07      392.71    110.23 o
  -6   6  18       69.15      106.94     90.36 o
  -5   6  18       13.63       -7.20     82.21 o
  -4   6  18       85.00       80.10    129.68 o
  -3   6  18      115.28      155.85     94.92 o
  -2   6  18      754.21      617.48    115.70 o
  -1   6  18       79.37       36.81     69.64 o
   0   6  18      330.88      230.08     79.00 o
   1   6  18      561.10      465.91     91.21 o
   2   6  18        0.53       -4.70     72.97 o
   3   6  18      204.94       57.35     71.05 o
  -7   7  18        1.23       46.19     92.46 o
  -6   7  18     1084.00      938.05    137.65 o
  -5   7  18     1897.71     1931.07    169.72 o
  -4   7  18      739.06      809.67    130.18 o
  -3   7  18       35.28       67.81     93.69 o
  -2   7  18     2862.13     2631.22    188.60 o
  -1   7  18     3548.23     3820.59    390.19 o
   0   7  18      275.29      221.56     83.06 o
   1   7  18      886.42     1002.47    115.23 o
   2   7  18     3140.73     3497.52    175.33 o
  -3   8  18      156.92      275.67    114.01 o
  -2   8  18        2.65      158.64    155.85 o
 -11   1  19      188.78       93.94    102.01 o
 -10   1  19      267.19      208.10    107.37 o
  -9   1  19     1208.96     1236.29    140.35 o
  -8   1  19      474.04      509.71    108.37 o
  -7   1  19     2016.77     1869.04    146.39 o
  -6   1  19      768.17      875.03     86.28 o
  -5   1  19      297.20      371.22     60.27 o
  -4   1  19       89.91       66.63     48.14 o
  -3   1  19       19.46       66.75     72.75 o
  -2   1  19      669.18      791.55     89.34 o
  -1   1  19      539.79      522.93     97.43 o
   0   1  19        4.34        4.08     73.57 o
   1   1  19     1850.96     2009.77    150.36 o
   2   1  19     2082.85     2320.44    165.56 o
   3   1  19     1929.77     1549.54    151.59 o
   4   1  19      115.81       -6.37    196.80 o
   5   1  19     2438.80     2493.53    236.62 o
   6   1  19      681.57      524.16    134.22 o
 -11   2  19      186.58      230.70    114.01 o
 -10   2  19      174.29      121.25     94.51 o
  -9   2  19      201.39      127.81     94.21 o
  -8   2  19      233.91      254.84     97.17 o
  -7   2  19       12.94       73.23     61.90 o
  -6   2  19     1469.87     1375.93    103.10 o
  -5   2  19       45.69       77.67     59.51 o
  -4   2  19      158.12      179.44     61.45 o
  -3   2  19      353.84      385.87     72.01 o
  -2   2  19       77.93      -24.49     55.08 o
  -1   2  19       38.83        3.66     58.59 o
   0   2  19      201.29      204.57     88.47 o
   1   2  19     1241.02     1219.45    158.12 o
   2   2  19       96.56       40.25     94.42 o
   3   2  19        8.25       12.73     87.27 o
   4   2  19      128.75      151.53     98.93 o
   5   2  19      543.73      301.40    203.63 o
   6   2  19        5.81      -97.26     97.26 o
 -10   3  19     1072.14      941.14    138.18 o
  -9   3  19     1816.21     1401.50    207.04 o
  -8   3  19      585.56      658.22     90.94 o
  -7   3  19      843.35      710.26    125.85 o
  -6   3  19     1296.67     1245.16    101.27 o
  -5   3  19      756.69     1031.79    117.37 o
  -4   3  19       80.45      -45.30     73.44 o
  -3   3  19      306.49      298.15    108.08 o
  -2   3  19     1116.35     1154.05     95.61 o
  -1   3  19     2089.39     1956.00    115.52 o
   0   3  19      876.82      770.04     89.37 o
   1   3  19     2240.79     2254.01    159.55 o
   2   3  19     1639.59     1613.12    148.81 o
   3   3  19      175.65      230.54    102.16 o
   4   3  19       39.27     -102.04    122.86 o
   5   3  19     1036.29      994.99    143.82 o
 -10   4  19      978.61      927.02    241.17 o
  -9   4  19       35.47       78.21     74.53 o
  -8   4  19      520.66      409.07     83.82 o
  -7   4  19      573.46      556.86     87.48 o
  -6   4  19      152.00      132.17     86.65 o
  -5   4  19       11.53      -29.62     75.63 o
  -4   4  19     2040.45     2248.44    157.65 o
  -3   4  19      809.68      751.04    116.23 o
  -2   4  19      187.87      161.72     68.71 o
  -1   4  19      143.59       20.50     66.55 o
   0   4  19      994.30     1022.42    110.67 o
   1   4  19       51.00       96.02     68.57 o
   2   4  19      446.77      357.14    106.08 o
   3   4  19     1121.69      912.60    182.01 o
   4   4  19      241.08      277.81    176.89 o
  -9   5  19      105.94      103.86     78.27 o
  -8   5  19      272.27      328.07     85.43 o
  -7   5  19       10.86       92.05    116.03 o
  -6   5  19       24.12       44.78     88.38 o
  -5   5  19      656.35      508.53    110.43 o
  -4   5  19       72.65      187.25    165.52 o
  -3   5  19       57.86      136.51     93.31 o
  -2   5  19        4.90       21.08     87.82 o
  -1   5  19      333.45      279.73     78.00 o
   0   5  19      769.02      717.51     94.65 o
   1   5  19      226.37      359.58     86.32 o
   2   5  19      880.30      885.71    107.70 o
   3   5  19       54.97      127.22     98.39 o
   4   5  19       58.61       37.15    102.69 o
  -8   6  19      157.43      352.65    152.44 o
  -7   6  19      989.52     1170.97    269.61 o
  -6   6  19      390.03      589.04    118.40 o
  -5   6  19       46.82       38.79     90.05 o
  -4   6  19      737.60      767.43    127.07 o
  -3   6  19      722.51      705.38    124.18 o
  -2   6  19        1.19       17.68     89.56 o
  -1   6  19      744.71      922.27    103.55 o
   0   6  19      738.36      723.88     98.74 o
   1   6  19      609.44      489.71     95.36 o
   2   6  19       68.32      -49.69     98.22 o
  -5   7  19      311.60      279.47    112.54 o
  -4   7  19       27.37      -87.77     89.56 o
  -3   7  19       15.24       89.98     97.96 o
  -2   7  19      286.20      203.33    107.28 o
  -1   7  19      246.20      239.66    112.58 o
   0   7  19      316.25      167.24    137.01 o
 -10   0  20      743.67      670.04    177.46 o
  -9   0  20        1.09       76.22    126.27 o
  -8   0  20     2659.84     2671.04    254.82 o
  -7   0  20      442.47      425.46    141.06 o
  -6   0  20       71.36      -35.27     98.97 o
  -5   0  20       23.44      -24.09    109.21 o
  -4   0  20       55.97       76.46     71.19 o
  -3   0  20     2092.56     2189.13    138.82 o
  -2   0  20      488.84      476.65    136.51 o
  -1   0  20      171.56      203.63    118.31 o
   0   0  20     1808.22     1564.17    200.21 o
   1   0  20     2917.94     3144.27    262.78 o
   2   0  20        1.29       58.02    124.00 o
   3   0  20      698.36      788.34    186.56 o
   4   0  20      970.56      642.73    188.84 o
   5   0  20      344.57      507.36    184.29 o
 -10   1  20        0.29      145.43    101.75 o
  -9   1  20       26.80       32.35     90.28 o
  -8   1  20      243.71      216.48     95.63 o
  -7   1  20       29.96       64.88     81.94 o
  -6   1  20      305.61      273.26     86.55 o
  -5   1  20       98.05      105.82     52.71 o
  -4   1  20      143.47       70.45     50.76 o
  -3   1  20     1147.16     1056.94     89.61 o
  -2   1  20      307.40      309.67     69.56 o
  -1   1  20      201.29      163.01     88.86 o
   0   1  20      439.09      358.15    106.36 o
   1   1  20      517.65      686.51    205.90 o
   2   1  20       99.57       70.03     90.36 o
   3   1  20      513.56      506.34    120.53 o
   4   1  20        2.74      -85.78     93.61 o
   5   1  20      206.81      189.31    116.87 o
 -10   2  20      133.38      271.42    105.37 o
  -9   2  20      181.57       60.00     93.86 o
  -8   2  20     1541.75     1349.66    140.33 o
  -7   2  20     2431.19     2190.59    124.11 o
  -6   2  20      140.79      210.38     70.23 o
  -5   2  20       36.46      120.81     63.23 o
  -4   2  20      848.54      912.45     87.30 o
  -3   2  20      646.78      710.70     85.43 o
  -2   2  20      139.81      211.35     66.60 o
  -1   2  20       60.70      121.97     95.56 o
   0   2  20     2510.30     2552.67    167.97 o
   1   2  20     2928.30     2897.95    181.71 o
   2   2  20       11.55       -9.94    156.99 o
   3   2  20      499.83      378.84    258.80 o
   4   2  20     1577.30     1474.35    160.47 o
   5   2  20        3.05       17.28    105.80 o
 -10   3  20      149.06      206.16    108.13 o
  -9   3  20      264.34      175.24    110.91 o
  -8   3  20      420.77      455.28     86.10 o
  -7   3  20       96.62      142.29     71.81 o
  -6   3  20      543.06      548.55     83.67 o
  -5   3  20     2144.23     2492.30    290.65 o
  -4   3  20      111.34      251.59    102.38 o
  -3   3  20     1530.81     1672.05    110.08 o
  -2   3  20     1010.35      925.68     94.42 o
  -1   3  20     1251.76     1258.05    104.83 o
   0   3  20        9.67      -76.53     76.53 o
   1   3  20      780.16      946.24    126.82 o
   2   3  20      828.83      686.12    121.06 o
   3   3  20      172.70      101.92    150.16 o
   4   3  20       50.16       -2.71     91.95 o
  -9   4  20        1.69       73.23    153.00 o
  -8   4  20       10.42       31.68     69.54 o
  -7   4  20      464.98      488.63    108.99 o
  -6   4  20       34.34       20.89     81.64 o
  -5   4  20       88.02      186.31     90.89 o
  -4   4  20     1364.01     1392.00    139.06 o
  -3   4  20       98.16      259.58     93.39 o
  -2   4  20       75.03       52.44     65.56 o
  -1   4  20       76.37       43.79     68.57 o
   0   4  20      931.27      891.27     98.80 o
   1   4  20      390.62      376.05    132.53 o
   2   4  20      317.85      102.67     91.55 o
   3   4  20      384.92      451.89    122.65 o
   4   4  20      783.48      647.52    136.85 o
  -8   5  20      271.30      272.74    102.62 o
  -7   5  20      148.40      231.03    100.46 o
  -6   5  20      571.43      532.53    139.92 o
  -5   5  20     1912.93     1790.80    158.46 o
  -4   5  20        8.51      -26.79     83.09 o
  -3   5  20     1491.41     1304.26    294.06 o
  -2   5  20     2442.32     2834.55    185.77 o
  -1   5  20      589.86      620.83     91.63 o
   0   5  20        1.06      -59.38     67.12 o
   1   5  20     1323.74     1374.71    120.08 o
   2   5  20     1064.63      916.80    141.22 o
   3   5  20       21.00      134.17    107.38 o
  -6   6  20      223.16       63.43     95.20 o
  -5   6  20      253.09      224.55    132.53 o
  -4   6  20      532.81      570.09    126.27 o
  -3   6  20        7.46      168.59    103.31 o
  -2   6  20        1.69      -87.67     87.67 o
  -1   6  20      342.90      380.37     88.62 o
   0   6  20       28.64      114.00     82.43 o
   1   6  20       84.19       68.10     81.83 o
  -3   7  20      455.21      577.89    183.15 o
 -10   1  21      492.98      388.41    118.24 o
  -9   1  21      705.23      564.51    213.30 o
  -8   1  21      326.26      312.13    103.34 o
  -7   1  21     1290.38     1156.69    156.42 o
  -6   1  21      961.31     1106.02     99.56 o
  -5   1  21      285.86      330.43     74.97 o
  -4   1  21      102.16      106.19     63.32 o
  -3   1  21      551.16      521.93     78.45 o
  -2   1  21      517.36      495.34    100.14 o
  -1   1  21      383.61      292.28    100.68 o
   0   1  21      111.35      121.15     87.62 o
   1   1  21      936.84     1153.53    199.65 o
   2   1  21     4508.67     4032.23    221.19 o
   3   1  21       98.56       53.72    144.47 o
   4   1  21      239.74      194.63    109.24 o
  -9   2  21       68.32      125.77     95.90 o
  -8   2  21       93.78      199.69     99.32 o
  -7   2  21      172.72      208.87    108.22 o
  -6   2  21      607.70      681.61     89.50 o
  -5   2  21      174.82      210.25     87.28 o
  -4   2  21      340.21      352.93     82.65 o
  -3   2  21        3.17        9.01     61.15 o
  -2   2  21       30.21      101.74     66.16 o
  -1   2  21       43.56       27.16    100.11 o
   0   2  21       73.50       29.56     85.16 o
   1   2  21       22.07      -21.12    150.16 o
   2   2  21       86.76       98.69    100.76 o
   3   2  21       52.93       71.53     95.70 o
   4   2  21       62.78      220.34    204.20 o
  -9   3  21      235.04      360.39    111.50 o
  -8   3  21      406.24      427.63     94.40 o
  -7   3  21      554.02      579.04     92.21 o
  -6   3  21     1075.10     1160.78    130.30 o
  -5   3  21      804.48      717.61    113.86 o
  -4   3  21      160.49      178.03     89.92 o
  -3   3  21      469.12      488.16     81.52 o
  -2   3  21      408.06      372.14    107.56 o
  -1   3  21       56.13       92.37     70.12 o
   0   3  21        9.74        9.10     84.46 o
   1   3  21      701.66      530.30    117.59 o
   2   3  21      396.86      376.08    217.85 o
   3   3  21      336.12      302.57    113.82 o
  -8   4  21      427.47      325.15     86.87 o
  -7   4  21      698.60      563.84    115.03 o
  -6   4  21      224.87      120.99     94.31 o
  -5   4  21      880.42      808.19    144.47 o
  -4   4  21     2951.56     2864.07    184.13 o
  -3   4  21     1163.27     1158.64    145.04 o
  -2   4  21       91.56      130.23     71.81 o
  -1   4  21      203.29      306.89     90.42 o
   0   4  21      280.06      193.54    149.02 o
   1   4  21       86.47       33.47    104.66 o
   2   4  21      413.48      337.10    122.86 o
  -7   5  21       91.45       38.36     93.40 o
  -6   5  21      596.66      571.55    120.90 o
  -5   5  21        5.09       68.89     92.78 o
  -4   5  21      241.03      145.16    133.10 o
  -3   5  21      479.72      534.13    117.02 o
  -2   5  21      537.59      519.54    119.05 o
  -1   5  21      235.62      176.36     77.23 o
   0   5  21       19.21      -38.83    147.70 o
   1   5  21      105.17       33.54     94.02 o
  -5   6  21       97.50       69.36    101.31 o
  -4   6  21      442.72      543.75    126.26 o
  -3   6  21       46.51      130.49     99.93 o
  -2   6  21       54.82      142.84    104.92 o
  -1   6  21      225.57      135.68    216.71 o
  -9   0  22      274.12      246.86    146.75 o
  -8   0  22      829.16      597.23    174.05 o
  -7   0  22       97.67      105.80    127.41 o
  -6   0  22      535.43      319.66    131.96 o
  -5   0  22      449.04      456.67    114.90 o
  -4   0  22      565.34      622.26    147.89 o
  -3   0  22      701.12      887.31    162.67 o
  -2   0  22       52.69     -108.07    108.07 o
  -1   0  22     1056.34     1287.74    187.70 o
   0   0  22     2762.62     2125.00    229.79 o
   1   0  22      473.23      245.72    146.75 o
   2   0  22     2638.42     2820.06    278.71 o
   3   0  22     3250.34     3288.75    306.01 o
  -9   1  22      243.07      276.13    110.17 o
  -8   1  22       29.32      152.68     96.73 o
  -7   1  22        0.84       39.73     83.65 o
  -6   1  22       18.04        4.16     64.10 o
  -5   1  22      171.75      220.93     94.42 o
  -4   1  22       96.49       89.95     65.33 o
  -3   1  22      138.32       69.33     87.46 o
  -2   1  22      204.63      148.79     90.89 o
  -1   1  22      369.52      466.31    107.75 o
   0   1  22      393.82      421.41    137.65 o
   1   1  22       14.97      -51.90     83.55 o
   2   1  22      132.04       82.50     98.93 o
   3   1  22        1.88      -93.50     93.50 o
  -9   2  22      554.27      579.94    189.98 o
  -8   2  22     1513.00     1587.91    154.44 o
  -7   2  22     1347.58     1411.36    114.58 o
  -6   2  22       50.84       57.19     86.02 o
  -5   2  22        7.03       31.84    174.62 o
  -4   2  22      565.85      450.67    102.95 o
  -3   2  22     1156.74     1416.27    248.83 o
  -2   2  22      243.84      220.22     96.52 o
  -1   2  22      902.93      974.12    127.87 o
   0   2  22     4515.00     4515.77    251.97 o
   1   2  22     3502.33     2678.46    317.95 o
   2   2  22        6.17      214.67    141.06 o
   3   2  22     1471.58     1259.94    158.41 o
  -8   3  22        2.35      -80.19    102.95 o
  -7   3  22      428.09      520.91    159.26 o
  -6   3  22      421.68      298.46    111.48 o
  -5   3  22      105.30      170.39     94.08 o
  -4   3  22      274.03      345.13     98.06 o
  -3   3  22     1434.51     1176.63    121.91 o
  -2   3  22     1662.99     1584.43    115.66 o
  -1   3  22        3.78      -15.70     89.61 o
   0   3  22       56.47      -13.32     86.97 o
   1   3  22       23.05      -89.67     89.67 o
   2   3  22       48.54      240.17    106.73 o
  -7   4  22      548.62      609.51    117.31 o
  -6   4  22      189.62      -47.35     93.28 o
  -5   4  22      209.35      429.58    121.15 o
  -4   4  22      719.21      970.38    134.56 o
  -3   4  22      188.34      168.22     99.39 o
  -2   4  22        5.87        4.87     70.50 o
  -1   4  22      375.99      333.63     86.50 o
   0   4  22      102.14      100.90     97.83 o
   1   4  22      318.15      281.45    131.96 o
  -6   5  22      440.67      484.61    169.50 o
  -5   5  22       99.32      203.96    105.85 o
  -4   5  22       28.86      165.04     98.46 o
  -3   5  22     1285.07     1209.13    149.08 o
  -2   5  22      361.02      319.66    110.34 o
  -1   5  22        5.97       -1.38     70.93 o
   0   5  22      229.64      231.12    109.49 o
  -8   1  23      297.27      305.40    109.80 o
  -7   1  23      370.56      270.32    102.15 o
  -6   1  23     2453.65     2383.46    164.97 o
  -5   1  23     1238.66     1367.01    135.50 o
  -4   1  23        1.78       10.02     83.47 o
  -3   1  23      699.26      740.72    115.76 o
  -2   1  23      492.50      469.04    128.55 o
  -1   1  23      320.70      160.97     98.14 o
   0   1  23      257.05      509.64    118.98 o
   1   1  23      775.38      753.50    131.47 o
   2   1  23     1781.64     1692.60    195.10 o
  -8   2  23      276.19      299.90    105.72 o
  -7   2  23       12.04       12.51    127.41 o
  -6   2  23        7.92      -64.37     82.38 o
  -5   2  23      231.29      106.70     92.10 o
  -4   2  23       11.92      -73.95     77.47 o
  -3   2  23      519.57      457.91    107.21 o
  -2   2  23      120.56       35.49     93.13 o
  -1   2  23      144.56      121.43     94.89 o
   0   2  23      183.43      225.55    151.87 o
   1   2  23      151.21      248.23    175.19 o
  -7   3  23      346.76      617.45    266.19 o
  -6   3  23     1213.01     1295.20    142.35 o
  -5   3  23        7.56      -84.32    246.29 o
  -4   3  23      129.83      121.61     92.47 o
  -3   3  23     1540.84     1684.69    153.23 o
  -2   3  23      603.58      463.47    109.83 o
  -1   3  23       27.79     -114.90    114.90 o
   0   3  23       22.24       47.63    133.10 o
   1   3  23      551.49      446.99    254.82 o
  -6   4  23      538.91      582.61    199.65 o
  -5   4  23      468.86      552.89    140.49 o
  -4   4  23      895.03      949.57    136.29 o
  -3   4  23      143.20      158.90    212.16 o
  -2   4  23       16.13        9.60     81.90 o
  -1   4  23        6.56       -4.86     91.18 o
  -7   0  24      476.19      394.74    155.85 o
  -5   0  24     3634.11     3239.83    260.51 o
  -4   0  24     1204.93     1043.16    184.29 o
  -3   0  24       81.89      143.34    133.10 o
  -2   0  24     1612.04     1709.78    218.42 o
  -1   0  24     1609.46     1371.92    209.31 o
   0   0  24      225.49      233.20    142.20 o
  -7   1  24        4.86      -79.63    122.86 o
  -6   1  24      123.05      205.90    131.96 o
  -5   1  24      162.45      159.26    135.37 o
  -4   1  24        0.59      -82.43     82.43 o
  -3   1  24        4.83       46.44     92.24 o
  -2   1  24       31.31      -85.79     85.79 o
  -1   1  24       11.19        0.45     93.69 o
   0   1  24       27.85      -85.33     85.33 o
  -6   2  24       71.05      229.22     99.74 o
  -5   2  24     1312.07     1257.03    141.89 o
  -4   2  24     1318.27     1476.58    212.73 o
  -3   2  24       10.48      -37.50     83.22 o
  -2   2  24     1483.26     1698.91    157.00 o
  -1   2  24     1780.76     1735.47    165.27 o
   0   2  24      788.65      877.33    140.66 o
  -5   3  24        1.39       85.58     94.20 o
  -4   3  24      110.42      110.34     92.80 o
  -3   3  24      129.65      -68.25    139.92 o
  -2   3  24      756.04      492.72    202.49 o
  -4   1  25      427.20      384.54    109.64 o
  -3   1  25      702.50     1131.89    246.85 o
  -2   1  25      772.02      746.73    131.80 o
 
